# Supplementary material for: 2-[2-(4-Acetyl­phen­yl)hydrazinyl­idene]-1,3-diphenyl­propane-1,3-dione
Source: Acta Crystallogr Sect E Struct Rep Online. 2011 Jul 16;67(Pt 8):o2048–9. doi: 10.1107/S1600536811027590 (PMC3213496; doi:10.1107/S1600536811027590)
Supplement: Supplementary file 1 [file e-67-o2048-sup1.cif]

##############################################################################
#                                                                            #
# This CIF contains the data in a paper accepted for publication in          #
# Acta Crystallographica Section E. It conforms to the requirements of       #
# Notes for Authors for Acta Crystallographica Section E, and has been       #
# peer reviewed under the auspices of the IUCr Commission on Journals.       #
#                                                                            #
# Full details of the Crystallographic Information File format               #
# are given in the paper "The Crystallographic Information File (CIF):       #
# a New Standard Archive File for Crystallography" by S. R. Hall, F. H.      #
# Allen and I. D. Brown [Acta Cryst. (1991), A47, 655-685].                  #
#                                                                            #
# The current version of the core CIF dictionary is obtainable from          #
# ftp://ftp.iucr.org/pub/cif_core.dic.                                       #
#                                                                            #
# Software is freely available for graphical display of the structure(s)     #
# in this CIF. For information consult the CIF software page                 #
# http://www.iucr.org/resources/cif/software.                                #
#                                                                            #
# This file may be used for bona fide research purposes within the           #
# scientific community so long as proper attribution is given to the journal # 
# article from which it was obtained.                                        #
#                                                                            #
##############################################################################
data_global
_audit_creation_method     'PLATON <TABLE ACC> option'
_journal_date_recd_electronic     2011-07-08
_journal_date_accepted     2011-07-09
_journal_name_full     'Acta Crystallographica, Section E'
_journal_year     2011
_journal_volume     67
_journal_issue      8
_journal_page_first     o2048
_journal_page_last     o2049
_journal_paper_category     QO
_journal_coeditor_code     FJ2443
_publ_contact_author_name     'Luis Alvarez-Thon'
_publ_contact_author_address
;
Departamento de Ciencias F\'isicas, Universidad Andr\'es Bello, Rep\'ublica
220, Santiago de Chile, Chile
;
_publ_contact_author_email     'lalvarez@unab.cl'
_publ_contact_author_fax     ?
_publ_contact_author_phone     ?
_publ_section_title
;
2-[2-(4-Acetylphenyl)hydrazinylidene]-1,3-diphenylpropane-1,3-dione
;
loop_
    _publ_author_name
    _publ_author_footnote
    _publ_author_address
    'Bustos, Carlos' .
;
Instituto de Ciencias Qu\'imicas
Universidad Austral de Chile
Avda. Los Robles s/n
Campus Isla Teja
Casilla 567
Valdivia, Chile
;
    'Daniela Barr\'ia' .
;
Instituto de Ciencias Qu\'imicas
Universidad Austral de Chile
Avda. Los Robles s/n
Campus Isla Teja
Casilla 567
Valdivia, Chile
;
    'Alvarez-Thon, Luis' .
;
Departamento de Ciencias F\'isicas
Universidad Andres Bello
Avda. Rep\'ublica 220
Santiago de Chile, Chile
;
    'Juan-Guillermo C\'arcamo' .
;
Instituto de Ciencias Moleculares y Microbiolog\'ia
Universidad Austral de Chile
Avda. Los Robles s/n
Campus Isla Teja
Casilla 567
Valdivia, Chile
;
    'Garland, Maria Teresa' .
;
Laboratorio de Cristalograf\'ia
Departamento de F\'isica
Facultad de Ciencias F\'isicas y Matem\'aticas
Universidad de Chile
Av. Blanco Encalada 2008, Santiago de Chile, Chile
;
data_I
_chemical_name_systematic
;
2-[2-(4-Acetylphenyl)hydrazinylidene]-1,3-diphenylpropane-1,3-dione
;
_chemical_name_common     ?
_chemical_formula_moiety     'C23 H18 N2 O3'
_chemical_formula_sum     'C23 H18 N2 O3'
_chemical_formula_structural     ?
_chemical_formula_iupac     'C23 H18 N2 O3'
_chemical_formula_weight     370.39
_chemical_melting_point     ?
_symmetry_cell_setting     monoclinic
_symmetry_space_group_name_H-M     'P 21/n'
_symmetry_space_group_name_Hall     '-P 2yn'
loop_
    _symmetry_equiv_pos_site_id
    _symmetry_equiv_pos_as_xyz
    1 x,y,z
    2 1/2-x,1/2+y,1/2-z
    3 -x,-y,-z
    4 1/2+x,1/2-y,1/2+z
_cell_length_a     12.6026(15)
_cell_length_b     11.0138(13)
_cell_length_c     14.9701(18)
_cell_angle_alpha     90
_cell_angle_beta     114.447(2)
_cell_angle_gamma     90
_cell_volume     1891.6(4)
_cell_formula_units_Z     4
_cell_measurement_reflns_used     999
_cell_measurement_theta_min     1.79
_cell_measurement_theta_max     26.38
_cell_measurement_temperature     297
_cell_special_details
;
;
_exptl_crystal_description     polyhedron
_exptl_crystal_colour     yellow
_exptl_crystal_size_max     0.53
_exptl_crystal_size_mid     0.23
_exptl_crystal_size_min     0.20
_exptl_crystal_size_rad     ?
_exptl_crystal_density_diffrn     1.301
_exptl_crystal_density_meas     ?
_exptl_crystal_density_method     'Not Measured'
_exptl_crystal_F_000     776
_exptl_absorpt_coefficient_mu     0.087
_exptl_absorpt_correction_type     none
_exptl_absorpt_process_details     ?
_exptl_absorpt_correction_T_min     ?
_exptl_absorpt_correction_T_max     ?
_exptl_special_details
;
;
_diffrn_ambient_temperature     297
_diffrn_radiation_type     'MoK\a'
_diffrn_radiation_wavelength     0.71073
_diffrn_radiation_source     'fine-focus sealed tube'
_diffrn_radiation_monochromator     graphite
_diffrn_measurement_device_type
                               'Bruker D8 Discover with SMART CCD area-detector'
_diffrn_measurement_method     '\f and \w'
_diffrn_detector_area_resol_mean     ?
_diffrn_reflns_number     14867
_diffrn_reflns_av_R_equivalents     0.0465
_diffrn_reflns_av_sigmaI/netI     0.0336
_diffrn_reflns_theta_min     1.79
_diffrn_reflns_theta_max     26.38
_diffrn_reflns_theta_full     26.38
_diffrn_measured_fraction_theta_max     1.000
_diffrn_measured_fraction_theta_full     1.000
_diffrn_reflns_limit_h_min     -15
_diffrn_reflns_limit_h_max     15
_diffrn_reflns_limit_k_min     -13
_diffrn_reflns_limit_k_max     13
_diffrn_reflns_limit_l_min     -18
_diffrn_reflns_limit_l_max     18
_diffrn_reflns_reduction_process
;
;
_refine_special_details
;
Refinement on <i>F</i>^2^ for ALL reflections except those flagged by the user
for potential systematic errors. Weighted <i>R</i>-factors <i>wR</i> and all
goodnesses of fit <i>S</i> are based on <i>F</i>^2^, conventional
<i>R</i>-factors <i>R</i> are based on <i>F</i>, with <i>F</i> set to zero for
negative <i>F</i>^2^. The observed criterion of <i>F</i>^2^ > \s(<i>F</i>^2^)
is used only for calculating -<i>R</i>-factor-obs <i>etc</i>. and is not
relevant to the choice of reflections for refinement. <i>R</i>-factors based
on <i>F</i>^2^ are statistically about twice as large as those based on
<i>F</i>, and <i>R</i>-factors based on ALL data will be even larger.
;
_reflns_number_total     3869
_reflns_number_gt     2580
_reflns_threshold_expression     I>2\s(I)
_refine_ls_structure_factor_coef     Fsqd
_refine_ls_matrix_type     full
_refine_ls_R_factor_all     0.0608
_refine_ls_R_factor_gt     0.0416
_refine_ls_wR_factor_gt     0.1077
_refine_ls_wR_factor_ref     0.1174
_refine_ls_goodness_of_fit_ref     0.967
_refine_ls_restrained_S_all     0.967
_refine_ls_number_reflns     3869
_refine_ls_number_parameters     258
_refine_ls_number_restraints     0
_refine_ls_number_constraints     ?
_refine_ls_hydrogen_treatment     mixed
_refine_ls_weighting_scheme     calc
_refine_ls_weighting_details
                 'calc w=1/[\s^2^(Fo^2^)+(0.0642P)^2^] where P=(Fo^2^+2Fc^2^)/3'
_atom_sites_solution_hydrogens     geom
_atom_sites_solution_primary     direct
_atom_sites_solution_secondary     difmap
_refine_ls_shift/su_max     0.000
_refine_ls_shift/su_mean     0.000
_refine_diff_density_max     0.229
_refine_diff_density_min     -0.142
_refine_ls_extinction_method     'none'
_refine_ls_abs_structure_details     ?
_refine_ls_abs_structure_Flack     .
loop_
    _atom_type_symbol
    _atom_type_description
    _atom_type_scat_dispersion_real
    _atom_type_scat_dispersion_imag
    _atom_type_scat_source
    C C 0.0033 0.0016 ' International Tables Vol C Tables 4.2.6.8 and 6.1.1.4'
    H H 0.0000 0.0000 ' International Tables Vol C Tables 4.2.6.8 and 6.1.1.4'
    N N 0.0061 0.0033 ' International Tables Vol C Tables 4.2.6.8 and 6.1.1.4'
    O O 0.0106 0.0060 ' International Tables Vol C Tables 4.2.6.8 and 6.1.1.4'
_computing_data_collection     'SMART (Bruker, 2001)'
_computing_cell_refinement     'SAINT (Bruker, 2000)'
_computing_data_reduction     'SAINT (Bruker, 2000)'
_computing_structure_solution     'SHELXS97 (Sheldrick, 2008)'
_computing_structure_refinement     'SHELXL97 (Sheldrick, 2008)'
_computing_molecular_graphics     'XP in SHELXTL-PC (Sheldrick, 2008)'
_computing_publication_material
                  'PLATON (Spek, 2009) and Mercury (Macrae <i>et al.</i>, 2008)'
loop_
    _atom_site_type_symbol
    _atom_site_label
    _atom_site_fract_x
    _atom_site_fract_y
    _atom_site_fract_z
    _atom_site_U_iso_or_equiv
    _atom_site_thermal_displace_type
    _atom_site_calc_flag
    _atom_site_refinement_flags
    _atom_site_occupancy
    O O1 0.86013(11) -0.08254(9) 0.12281(8) 0.0874(5) Uani . . 1.000
    O O2 0.86709(9) 0.03801(9) -0.11984(7) 0.0738(4) Uani . . 1.000
    O O3 1.32598(10) 0.65485(10) 0.01670(8) 0.0856(5) Uani . . 1.000
    N N1 0.94625(10) 0.17881(9) 0.05722(8) 0.0550(4) Uani . . 1.000
    N N2 0.98248(10) 0.22190(10) -0.00751(9) 0.0566(4) Uani . . 1.000
    C C1 0.71117(12) -0.04300(12) -0.09060(10) 0.0568(5) Uani . . 1.000
    C C2 0.69701(13) -0.15056(13) -0.14206(10) 0.0657(5) Uani . . 1.000
    C C3 0.59340(17) -0.21286(15) -0.17400(12) 0.0821(6) Uani . . 1.000
    C C4 0.50186(16) -0.16661(18) -0.15818(14) 0.0901(7) Uani . . 1.000
    C C5 0.51404(15) -0.05861(18) -0.10926(13) 0.0870(7) Uani . . 1.000
    C C6 0.61877(13) 0.00324(14) -0.07386(11) 0.0712(6) Uani . . 1.000
    C C7 0.82231(12) 0.02578(12) -0.06118(10) 0.0566(5) Uani . . 1.000
    C C8 0.87475(11) 0.08622(12) 0.03603(10) 0.0535(4) Uani . . 1.000
    C C9 0.86337(12) 0.02835(13) 0.12137(10) 0.0598(5) Uani . . 1.000
    C C10 0.86295(11) 0.10100(12) 0.20482(10) 0.0555(5) Uani . . 1.000
    C C11 0.89533(12) 0.04458(14) 0.29535(11) 0.0667(5) Uani . . 1.000
    C C12 0.89283(14) 0.10804(18) 0.37354(12) 0.0792(7) Uani . . 1.000
    C C13 0.85639(15) 0.22591(18) 0.36290(13) 0.0833(7) Uani . . 1.000
    C C14 0.82327(14) 0.28230(16) 0.27368(13) 0.0787(6) Uani . . 1.000
    C C15 0.82714(12) 0.22093(13) 0.19482(11) 0.0635(5) Uani . . 1.000
    C C16 1.05800(11) 0.32173(11) 0.01612(10) 0.0505(4) Uani . . 1.000
    C C17 1.08787(12) 0.38540(12) 0.10315(10) 0.0561(5) Uani . . 1.000
    C C18 1.16533(12) 0.48066(12) 0.12415(10) 0.0569(5) Uani . . 1.000
    C C19 1.21201(11) 0.51695(11) 0.05924(10) 0.0525(4) Uani . . 1.000
    C C20 1.17882(12) 0.45310(13) -0.02859(10) 0.0589(5) Uani . . 1.000
    C C21 1.10363(12) 0.35601(12) -0.05004(10) 0.0575(5) Uani . . 1.000
    C C22 1.29307(12) 0.62111(13) 0.07860(11) 0.0612(5) Uani . . 1.000
    C C23 1.33418(14) 0.68561(13) 0.17546(12) 0.0749(6) Uani . . 1.000
    H H1 0.9663(13) 0.1801(13) -0.0623(11) 0.075(5) Uiso . . 1.000
    H H2 0.75800 -0.18090 -0.15510 0.0790 Uiso calc R 1.000
    H H3 0.58550 -0.28660 -0.20640 0.0990 Uiso calc R 1.000
    H H4 0.43150 -0.20840 -0.18060 0.1080 Uiso calc R 1.000
    H H5 0.45110 -0.02670 -0.09980 0.1040 Uiso calc R 1.000
    H H6 0.62720 0.07520 -0.03910 0.0850 Uiso calc R 1.000
    H H11 0.91870 -0.03630 0.30310 0.0800 Uiso calc R 1.000
    H H12 0.91620 0.07020 0.43430 0.0950 Uiso calc R 1.000
    H H13 0.85400 0.26790 0.41590 0.1000 Uiso calc R 1.000
    H H14 0.79800 0.36250 0.26640 0.0940 Uiso calc R 1.000
    H H15 0.80570 0.26020 0.13480 0.0760 Uiso calc R 1.000
    H H17 1.05590 0.36400 0.14690 0.0670 Uiso calc R 1.000
    H H18 1.18690 0.52170 0.18340 0.0680 Uiso calc R 1.000
    H H20 1.20810 0.47660 -0.07360 0.0710 Uiso calc R 1.000
    H H21 1.08350 0.31360 -0.10850 0.0690 Uiso calc R 1.000
    H H23A 1.39270 0.74400 0.18000 0.1120 Uiso calc R 1.000
    H H23B 1.36650 0.62770 0.22770 0.1120 Uiso calc R 1.000
    H H23C 1.26960 0.72640 0.18060 0.1120 Uiso calc R 1.000
loop_
    _atom_site_aniso_label
    _atom_site_aniso_U_11
    _atom_site_aniso_U_22
    _atom_site_aniso_U_33
    _atom_site_aniso_U_12
    _atom_site_aniso_U_13
    _atom_site_aniso_U_23
    O1 0.1300(10) 0.0525(6) 0.0877(8) -0.0137(6) 0.0532(8) -0.0034(6)
    O2 0.0706(7) 0.0888(8) 0.0710(7) -0.0153(6) 0.0383(6) -0.0177(5)
    O3 0.0768(8) 0.1003(9) 0.0750(7) -0.0239(6) 0.0268(6) 0.0133(6)
    N1 0.0558(7) 0.0521(7) 0.0599(7) 0.0007(5) 0.0269(6) 0.0023(5)
    N2 0.0609(7) 0.0553(7) 0.0565(7) -0.0054(6) 0.0272(6) -0.0033(6)
    C1 0.0557(8) 0.0551(8) 0.0575(8) -0.0020(6) 0.0213(7) -0.0008(6)
    C2 0.0651(10) 0.0603(9) 0.0624(9) 0.0029(7) 0.0171(7) -0.0030(7)
    C3 0.0845(12) 0.0659(10) 0.0779(11) -0.0140(9) 0.0155(9) -0.0068(8)
    C4 0.0678(12) 0.0955(13) 0.0937(13) -0.0240(10) 0.0202(10) -0.0023(11)
    C5 0.0634(10) 0.1010(13) 0.1007(13) -0.0049(10) 0.0382(10) 0.0007(11)
    C6 0.0660(10) 0.0693(9) 0.0839(11) -0.0041(8) 0.0367(9) -0.0079(8)
    C7 0.0568(8) 0.0532(8) 0.0631(9) 0.0026(6) 0.0281(7) -0.0019(6)
    C8 0.0543(8) 0.0482(7) 0.0596(8) -0.0012(6) 0.0251(7) -0.0032(6)
    C9 0.0611(9) 0.0534(9) 0.0659(9) -0.0073(7) 0.0272(7) -0.0019(7)
    C10 0.0502(8) 0.0592(8) 0.0576(8) -0.0064(6) 0.0229(7) -0.0008(7)
    C11 0.0641(9) 0.0706(9) 0.0678(10) -0.0048(7) 0.0296(8) 0.0065(8)
    C12 0.0730(11) 0.1068(14) 0.0602(10) -0.0058(10) 0.0300(9) 0.0045(9)
    C13 0.0783(11) 0.1076(14) 0.0682(11) -0.0035(10) 0.0346(9) -0.0178(10)
    C14 0.0774(11) 0.0805(11) 0.0792(11) 0.0091(9) 0.0333(9) -0.0110(9)
    C15 0.0605(9) 0.0684(9) 0.0604(9) 0.0038(7) 0.0239(7) -0.0005(7)
    C16 0.0480(7) 0.0482(7) 0.0546(8) 0.0045(6) 0.0204(6) 0.0029(6)
    C17 0.0609(9) 0.0552(8) 0.0573(8) 0.0005(7) 0.0295(7) 0.0027(6)
    C18 0.0607(9) 0.0543(8) 0.0536(8) 0.0006(7) 0.0216(7) -0.0002(6)
    C19 0.0456(7) 0.0527(8) 0.0564(8) 0.0050(6) 0.0183(6) 0.0061(6)
    C20 0.0549(8) 0.0662(9) 0.0621(9) 0.0014(7) 0.0306(7) 0.0062(7)
    C21 0.0605(9) 0.0604(8) 0.0545(8) 0.0001(7) 0.0267(7) -0.0036(7)
    C22 0.0492(8) 0.0612(9) 0.0665(9) 0.0032(6) 0.0173(7) 0.0137(7)
    C23 0.0701(10) 0.0671(9) 0.0803(11) -0.0129(8) 0.0239(9) -0.0044(8)
_geom_special_details
;
Bond distances, angles <i>etc</i>. have been calculated using the rounded
fractional coordinates. All su's are estimated from the variances of the
(full) variance-covariance matrix. The cell e.s.d.'s are taken into account in
the estimation of distances, angles and torsion angles
;
loop_
    _geom_bond_atom_site_label_1
    _geom_bond_atom_site_label_2
    _geom_bond_site_symmetry_1
    _geom_bond_site_symmetry_2
    _geom_bond_distance
    _geom_bond_publ_flag
    O1 C9 . . 1.2225(17) no
    O2 C7 . . 1.2321(19) no
    O3 C22 . . 1.219(2) no
    N1 N2 . . 1.3187(18) no
    N1 C8 . . 1.3099(18) no
    N2 C16 . . 1.4004(18) no
    N2 H1 . . 0.888(15) no
    C1 C2 . . 1.384(2) no
    C1 C6 . . 1.386(2) no
    C1 C7 . . 1.490(2) no
    C2 C3 . . 1.374(3) no
    C3 C4 . . 1.368(3) no
    C4 C5 . . 1.372(3) no
    C5 C6 . . 1.381(3) no
    C7 C8 . . 1.4838(19) no
    C8 C9 . . 1.487(2) no
    C9 C10 . . 1.485(2) no
    C10 C15 . . 1.384(2) no
    C10 C11 . . 1.390(2) no
    C11 C12 . . 1.375(2) no
    C12 C13 . . 1.364(3) no
    C13 C14 . . 1.372(3) no
    C14 C15 . . 1.379(2) no
    C16 C17 . . 1.3874(19) no
    C16 C21 . . 1.388(2) no
    C17 C18 . . 1.378(2) no
    C18 C19 . . 1.387(2) no
    C19 C20 . . 1.3939(19) no
    C19 C22 . . 1.483(2) no
    C20 C21 . . 1.376(2) no
    C22 C23 . . 1.501(2) no
    C2 H2 . . 0.9300 no
    C3 H3 . . 0.9300 no
    C4 H4 . . 0.9300 no
    C5 H5 . . 0.9300 no
    C6 H6 . . 0.9300 no
    C11 H11 . . 0.9300 no
    C12 H12 . . 0.9300 no
    C13 H13 . . 0.9300 no
    C14 H14 . . 0.9300 no
    C15 H15 . . 0.9300 no
    C17 H17 . . 0.9300 no
    C18 H18 . . 0.9300 no
    C20 H20 . . 0.9300 no
    C21 H21 . . 0.9300 no
    C23 H23A . . 0.9600 no
    C23 H23B . . 0.9600 no
    C23 H23C . . 0.9600 no
loop_
    _geom_contact_atom_site_label_1
    _geom_contact_atom_site_label_2
    _geom_contact_distance
    _geom_contact_site_symmetry_1
    _geom_contact_site_symmetry_2
    _geom_contact_publ_flag
    O1 C1 2.9927(18) . . no
    O1 C6 3.377(2) . . no
    O1 C21 3.2983(18) . 3_755 no
    O2 C8 3.2639(19) . 3_755 no
    O2 N1 2.8700(15) . . no
    O2 N2 2.6496(16) . . no
    O2 N1 3.2078(16) . 3_755 no
    O3 C15 3.2503(19) . 3_765 no
    O3 C12 3.272(2) . 2_755 no
    O1 H11 2.5400 . . no
    O1 H21 2.6700 . 3_755 no
    O1 H1 2.898(17) . 3_755 no
    O2 H2 2.7200 . . no
    O2 H23B 2.9200 . 4_454 no
    O2 H1 1.965(15) . . no
    O3 H20 2.5000 . . no
    O3 H15 2.3800 . 3_765 no
    N1 O2 2.8700(15) . . no
    N1 C15 3.045(2) . . no
    N1 O2 3.2078(16) . 3_755 no
    N2 O2 2.6496(16) . . no
    N1 H17 2.5200 . . no
    N1 H15 2.6400 . . no
    C1 O1 2.9927(18) . . no
    C2 C16 3.439(2) . 3_755 no
    C6 O1 3.377(2) . . no
    C6 C9 3.266(2) . . no
    C8 O2 3.2639(19) . 3_755 no
    C9 C6 3.266(2) . . no
    C12 O3 3.272(2) . 2_745 no
    C15 O3 3.2503(19) . 3_765 no
    C15 N1 3.045(2) . . no
    C16 C19 3.582(2) . 3_765 no
    C16 C2 3.439(2) . 3_755 no
    C16 C18 3.489(2) . 3_765 no
    C17 C20 3.550(2) . 3_765 no
    C18 C16 3.489(2) . 3_765 no
    C18 C21 3.584(2) . 3_765 no
    C19 C16 3.582(2) . 3_765 no
    C20 C17 3.550(2) . 3_765 no
    C21 O1 3.2983(18) . 3_755 no
    C21 C18 3.584(2) . 3_765 no
    C2 H18 2.9300 . 4_454 no
    C6 H5 3.0800 . 3_655 no
    C7 H1 2.491(16) . . no
    C8 H6 2.8500 . . no
    C8 H15 2.7700 . . no
    C9 H6 3.0000 . . no
    C11 H14 2.9900 . 2_645 no
    C12 H20 2.9100 . 4_455 no
    C14 H4 3.0300 . 3_655 no
    C16 H2 2.8500 . 3_755 no
    C17 H2 2.8600 . 3_755 no
    C18 H23C 2.9700 . . no
    C18 H23B 2.8600 . . no
    C23 H18 2.6300 . . no
    C23 H2 3.0600 . 4_555 no
    H1 O2 1.965(15) . . no
    H1 C7 2.491(16) . . no
    H1 H21 2.3800 . . no
    H1 O1 2.898(17) . 3_755 no
    H2 O2 2.7200 . . no
    H2 C16 2.8500 . 3_755 no
    H2 C17 2.8600 . 3_755 no
    H2 C23 3.0600 . 4_454 no
    H2 H23C 2.5700 . 4_454 no
    H4 C14 3.0300 . 3_655 no
    H5 C6 3.0800 . 3_655 no
    H6 C8 2.8500 . . no
    H6 C9 3.0000 . . no
    H11 O1 2.5400 . . no
    H14 C11 2.9900 . 2_655 no
    H15 N1 2.6400 . . no
    H15 C8 2.7700 . . no
    H15 O3 2.3800 . 3_765 no
    H17 N1 2.5200 . . no
    H18 C23 2.6300 . . no
    H18 H23B 2.3800 . . no
    H18 H23C 2.4900 . . no
    H18 C2 2.9300 . 4_555 no
    H20 O3 2.5000 . . no
    H20 C12 2.9100 . 4_554 no
    H21 H1 2.3800 . . no
    H21 O1 2.6700 . 3_755 no
    H23B C18 2.8600 . . no
    H23B H18 2.3800 . . no
    H23B O2 2.9200 . 4_555 no
    H23C C18 2.9700 . . no
    H23C H18 2.4900 . . no
    H23C H2 2.5700 . 4_555 no
loop_
    _geom_angle_atom_site_label_1
    _geom_angle_atom_site_label_2
    _geom_angle_atom_site_label_3
    _geom_angle_site_symmetry_1
    _geom_angle_site_symmetry_2
    _geom_angle_site_symmetry_3
    _geom_angle
    _geom_angle_publ_flag
    N2 N1 C8 . . . 120.99(11) no
    N1 N2 C16 . . . 120.18(11) no
    N1 N2 H1 . . . 118.4(10) no
    C16 N2 H1 . . . 120.9(11) no
    C6 C1 C7 . . . 121.16(13) no
    C2 C1 C6 . . . 119.40(15) no
    C2 C1 C7 . . . 119.26(14) no
    C1 C2 C3 . . . 120.42(16) no
    C2 C3 C4 . . . 120.11(16) no
    C3 C4 C5 . . . 119.94(19) no
    C4 C5 C6 . . . 120.70(19) no
    C1 C6 C5 . . . 119.37(15) no
    C1 C7 C8 . . . 120.05(13) no
    O2 C7 C1 . . . 119.79(12) no
    O2 C7 C8 . . . 120.03(13) no
    N1 C8 C9 . . . 115.27(12) no
    N1 C8 C7 . . . 124.70(13) no
    C7 C8 C9 . . . 119.22(12) no
    O1 C9 C10 . . . 120.77(13) no
    O1 C9 C8 . . . 117.34(13) no
    C8 C9 C10 . . . 121.80(12) no
    C9 C10 C15 . . . 122.53(13) no
    C11 C10 C15 . . . 118.90(13) no
    C9 C10 C11 . . . 118.52(12) no
    C10 C11 C12 . . . 120.13(15) no
    C11 C12 C13 . . . 120.64(16) no
    C12 C13 C14 . . . 119.77(17) no
    C13 C14 C15 . . . 120.49(16) no
    C10 C15 C14 . . . 120.06(14) no
    N2 C16 C21 . . . 118.19(12) no
    C17 C16 C21 . . . 120.08(13) no
    N2 C16 C17 . . . 121.73(13) no
    C16 C17 C18 . . . 119.37(14) no
    C17 C18 C19 . . . 121.70(13) no
    C18 C19 C20 . . . 117.83(13) no
    C20 C19 C22 . . . 119.22(13) no
    C18 C19 C22 . . . 122.94(12) no
    C19 C20 C21 . . . 121.41(14) no
    C16 C21 C20 . . . 119.59(13) no
    C19 C22 C23 . . . 119.30(13) no
    O3 C22 C19 . . . 120.71(13) no
    O3 C22 C23 . . . 119.99(14) no
    C1 C2 H2 . . . 120.00 no
    C3 C2 H2 . . . 120.00 no
    C2 C3 H3 . . . 120.00 no
    C4 C3 H3 . . . 120.00 no
    C3 C4 H4 . . . 120.00 no
    C5 C4 H4 . . . 120.00 no
    C4 C5 H5 . . . 120.00 no
    C6 C5 H5 . . . 120.00 no
    C1 C6 H6 . . . 120.00 no
    C5 C6 H6 . . . 120.00 no
    C10 C11 H11 . . . 120.00 no
    C12 C11 H11 . . . 120.00 no
    C11 C12 H12 . . . 120.00 no
    C13 C12 H12 . . . 120.00 no
    C12 C13 H13 . . . 120.00 no
    C14 C13 H13 . . . 120.00 no
    C13 C14 H14 . . . 120.00 no
    C15 C14 H14 . . . 120.00 no
    C10 C15 H15 . . . 120.00 no
    C14 C15 H15 . . . 120.00 no
    C16 C17 H17 . . . 120.00 no
    C18 C17 H17 . . . 120.00 no
    C17 C18 H18 . . . 119.00 no
    C19 C18 H18 . . . 119.00 no
    C19 C20 H20 . . . 119.00 no
    C21 C20 H20 . . . 119.00 no
    C16 C21 H21 . . . 120.00 no
    C20 C21 H21 . . . 120.00 no
    C22 C23 H23A . . . 109.00 no
    C22 C23 H23B . . . 109.00 no
    C22 C23 H23C . . . 109.00 no
    H23A C23 H23B . . . 109.00 no
    H23A C23 H23C . . . 109.00 no
    H23B C23 H23C . . . 109.00 no
loop_
    _geom_torsion_atom_site_label_1
    _geom_torsion_atom_site_label_2
    _geom_torsion_atom_site_label_3
    _geom_torsion_atom_site_label_4
    _geom_torsion_site_symmetry_1
    _geom_torsion_site_symmetry_2
    _geom_torsion_site_symmetry_3
    _geom_torsion_site_symmetry_4
    _geom_torsion
    _geom_torsion_publ_flag
    C8 N1 N2 C16 . . . . 179.36(13) no
    N2 N1 C8 C7 . . . . -3.8(2) no
    N2 N1 C8 C9 . . . . 165.87(13) no
    N1 N2 C16 C17 . . . . -6.4(2) no
    N1 N2 C16 C21 . . . . 173.30(13) no
    C6 C1 C2 C3 . . . . -1.8(2) no
    C2 C1 C7 C8 . . . . -141.11(14) no
    C6 C1 C7 O2 . . . . -132.20(15) no
    C6 C1 C7 C8 . . . . 43.78(19) no
    C7 C1 C2 C3 . . . . -176.99(13) no
    C2 C1 C6 C5 . . . . -0.3(2) no
    C7 C1 C6 C5 . . . . 174.80(14) no
    C2 C1 C7 O2 . . . . 42.92(19) no
    C1 C2 C3 C4 . . . . 2.4(2) no
    C2 C3 C4 C5 . . . . -0.8(3) no
    C3 C4 C5 C6 . . . . -1.3(3) no
    C4 C5 C6 C1 . . . . 1.8(3) no
    C1 C7 C8 C9 . . . . 34.6(2) no
    C1 C7 C8 N1 . . . . -156.14(14) no
    O2 C7 C8 N1 . . . . 19.8(2) no
    O2 C7 C8 C9 . . . . -149.42(14) no
    N1 C8 C9 O1 . . . . -138.55(15) no
    C7 C8 C9 C10 . . . . -151.87(14) no
    C7 C8 C9 O1 . . . . 31.7(2) no
    N1 C8 C9 C10 . . . . 37.9(2) no
    O1 C9 C10 C15 . . . . -157.37(16) no
    O1 C9 C10 C11 . . . . 20.0(2) no
    C8 C9 C10 C11 . . . . -156.37(15) no
    C8 C9 C10 C15 . . . . 26.3(2) no
    C9 C10 C11 C12 . . . . -178.17(16) no
    C11 C10 C15 C14 . . . . -0.4(2) no
    C15 C10 C11 C12 . . . . -0.8(2) no
    C9 C10 C15 C14 . . . . 176.90(16) no
    C10 C11 C12 C13 . . . . 1.4(3) no
    C11 C12 C13 C14 . . . . -0.8(3) no
    C12 C13 C14 C15 . . . . -0.4(3) no
    C13 C14 C15 C10 . . . . 1.0(3) no
    N2 C16 C17 C18 . . . . 178.04(13) no
    C21 C16 C17 C18 . . . . -1.6(2) no
    N2 C16 C21 C20 . . . . -179.48(13) no
    C17 C16 C21 C20 . . . . 0.2(2) no
    C16 C17 C18 C19 . . . . 1.8(2) no
    C17 C18 C19 C20 . . . . -0.5(2) no
    C17 C18 C19 C22 . . . . 178.33(14) no
    C18 C19 C20 C21 . . . . -1.0(2) no
    C22 C19 C20 C21 . . . . -179.85(14) no
    C18 C19 C22 O3 . . . . -175.13(15) no
    C18 C19 C22 C23 . . . . 4.6(2) no
    C20 C19 C22 O3 . . . . 3.7(2) no
    C20 C19 C22 C23 . . . . -176.60(14) no
    C19 C20 C21 C16 . . . . 1.1(2) no
loop_
    _geom_hbond_atom_site_label_D
    _geom_hbond_atom_site_label_H
    _geom_hbond_atom_site_label_A
    _geom_hbond_site_symmetry_A
    _geom_hbond_distance_DH
    _geom_hbond_distance_HA
    _geom_hbond_distance_DA
    _geom_hbond_angle_DHA
    _geom_hbond_publ_flag
    N2 H1 O2 . 0.888(15) 1.965(15) 2.6496(16) 132.8(15) yes
    C15 H15 O3 3_765 0.93 2.38 3.2503(19) 156 yes
    C21 H21 O1 3_755 0.93 2.67 3.2983(18) 125 yes
_iucr_refine_instructions_details
;
;
