# Supplementary material for: 2-[2-(4-Acetyl­phen­yl)hydrazinyl­idene]-1,3-diphenyl­propane-1,3-dione
Source: Acta Crystallogr Sect E Struct Rep Online. 2011 Jul 16;67(Pt 8):o2048–9. doi: 10.1107/S1600536811027590 (PMC3213496; doi:10.1107/S1600536811027590)
Supplement: Supplementary file 2 [file e-67-o2048-Isup2.hkl]

# 
# h,k,l, Fc-squared, Fo-squared, sigma(Fo-squared) and status flag 
# 
data_I
_shelx_title ' dbv03 in P2(1)/n' 
_shelx_refln_list_code          4 
_shelx_F_calc_maximum      197.92 
_exptl_crystal_F_000       836.00 
_reflns_d_resolution_high  0.7999 
 
loop_ 
 _symmetry_equiv_pos_as_xyz 
 'x, y, z' 
 '-x+1/2, y+1/2, -z+1/2' 
 '-x, -y, -z' 
 'x-1/2, -y-1/2, z-1/2' 
 
_cell_length_a    12.6026 
_cell_length_b    11.0138 
_cell_length_c    14.9701 
_cell_angle_alpha  90.000 
_cell_angle_beta  114.447 
_cell_angle_gamma  90.000 
 
_shelx_F_squared_multiplier     1.000 
 
loop_ 
 _refln_index_h 
 _refln_index_k 
 _refln_index_l 
 _refln_F_squared_calc 
 _refln_F_squared_meas 
 _refln_F_squared_sigma 
 _refln_observed_status 
   2   0   0     1787.64     1945.14     68.10 o 
   4   0   0    14566.43    14872.71    564.76 o 
   6   0   0     3104.90     3304.88    128.73 o 
   8   0   0        2.65        2.30      1.46 o 
  10   0   0      134.18      136.62      7.51 o 
  12   0   0       10.18       15.07      5.79 o 
  14   0   0        0.49        1.45      5.50 o 
   1   1   0      621.45      658.35     13.03 o 
   2   1   0     2386.31     2384.06     56.68 o 
   3   1   0     4239.63     4444.59    117.32 o 
   4   1   0        0.99        1.30      0.50 o 
   5   1   0     2484.15     2574.43     55.49 o 
   6   1   0        0.35        1.22      0.82 o 
   7   1   0     1262.65     1315.70     30.01 o 
   8   1   0      111.55      112.69      3.78 o 
   9   1   0       25.01       18.99      2.17 o 
  10   1   0      103.64      101.73      4.70 o 
  11   1   0      100.53      102.42      6.02 o 
  12   1   0        4.17        1.97      2.20 o 
  13   1   0        5.01        7.84      4.08 o 
  14   1   0        0.22        1.66      3.88 o 
   0   2   0     2173.67     2073.44     46.82 o 
   1   2   0       30.88       18.59      1.33 o 
   2   2   0     3529.45     3646.86     53.38 o 
   3   2   0    14156.47    14607.11    209.73 o 
   4   2   0     2333.50     2350.74     59.38 o 
   5   2   0       35.37       29.94      1.50 o 
   6   2   0        0.37        2.14      0.76 o 
   7   2   0      647.72      675.88     20.34 o 
   8   2   0      343.95      358.20     10.68 o 
   9   2   0       96.27       90.77      4.82 o 
  10   2   0       36.59       34.75      3.36 o 
  11   2   0        9.04        6.81      2.55 o 
  12   2   0       66.01       70.21      5.84 o 
  13   2   0        0.37        1.42      2.38 o 
  14   2   0        3.35        6.73      4.24 o 
   1   3   0        0.14        0.17      0.28 o 
   2   3   0      356.06      318.93      3.92 o 
   3   3   0     1163.42     1250.06     28.38 o 
   4   3   0       67.57       56.16      2.10 o 
   5   3   0     2287.03     2523.87     60.78 o 
   6   3   0      270.98      281.30      7.04 o 
   7   3   0        0.06        0.11      0.84 o 
   8   3   0       57.05       55.52      3.02 o 
   9   3   0       47.08       47.35      3.56 o 
  10   3   0      193.87      187.08      6.57 o 
  11   3   0       15.74       17.31      2.87 o 
  12   3   0       15.47       14.57      3.44 o 
  13   3   0        0.00       -0.19      2.38 o 
   0   4   0      810.15      781.05      8.35 o 
   1   4   0     2780.68     2722.62     11.09 o 
   2   4   0      418.75      425.18      7.56 o 
   3   4   0        3.43        4.59      0.65 o 
   4   4   0        0.91        1.83      0.76 o 
   5   4   0     3129.84     3323.86     74.79 o 
   6   4   0      443.88      416.05     10.78 o 
   7   4   0       49.60       45.09      2.57 o 
   8   4   0        0.17       -0.48      1.00 o 
   9   4   0        9.67        9.57      2.09 o 
  10   4   0        5.88        2.94      1.84 o 
  11   4   0        0.76        3.02      1.90 o 
  12   4   0        1.40        1.99      1.98 o 
  13   4   0       26.17       22.24      4.38 o 
   1   5   0      172.68      173.03      3.15 o 
   2   5   0     4165.62     4555.36     84.35 o 
   3   5   0      976.10     1149.71     23.37 o 
   4   5   0       75.41       79.72      4.09 o 
   5   5   0       72.27       72.25      3.02 o 
   6   5   0       37.28       38.29      2.96 o 
   7   5   0        3.34        1.61      1.29 o 
   8   5   0        5.08        4.57      1.58 o 
   9   5   0       97.50       89.73      4.74 o 
  10   5   0       47.30       34.78      3.72 o 
  11   5   0       31.43       27.60      3.58 o 
  12   5   0        3.00        4.13      2.22 o 
  13   5   0        1.53        1.41      2.41 o 
   0   6   0      491.21      462.98      7.96 o 
   1   6   0      447.57      431.83      6.31 o 
   2   6   0       12.88       11.85      1.14 o 
   3   6   0        7.62        6.87      0.94 o 
   4   6   0      190.46      198.42      4.51 o 
   5   6   0      265.74      282.21     10.29 o 
   6   6   0        0.20        0.32      1.18 o 
   7   6   0      263.55      256.46      7.17 o 
   8   6   0      253.77      245.42      7.37 o 
   9   6   0       24.77       28.45      3.43 o 
  10   6   0        0.35       -0.30      1.47 o 
  11   6   0        8.17        7.27      2.48 o 
  12   6   0        0.10       -0.13      2.06 o 
   1   7   0      595.81      628.76      8.53 o 
   2   7   0       46.52       40.76      1.93 o 
   3   7   0      129.03      121.46      3.93 o 
   4   7   0       13.35       15.71      2.19 o 
   5   7   0       25.11       26.40      2.74 o 
   6   7   0       40.65       31.92      3.11 o 
   7   7   0       59.64       49.95      3.90 o 
   8   7   0      125.73      103.37      7.44 o 
   9   7   0       36.56       34.18      3.72 o 
  10   7   0       30.22       26.52      3.62 o 
  11   7   0        2.18        3.60      2.03 o 
  12   7   0        0.00        0.49      2.31 o 
   0   8   0       30.73       30.45      2.90 o 
   1   8   0       14.04        9.38      1.22 o 
   2   8   0      146.16      152.49      5.22 o 
   3   8   0      210.41      217.55      5.59 o 
   4   8   0       30.25       30.94      3.04 o 
   5   8   0       27.47       27.67      3.00 o 
   6   8   0       11.92        8.66      2.03 o 
   7   8   0        4.26        9.96      2.28 o 
   8   8   0       10.36       10.36      2.39 o 
   9   8   0        1.01        0.40      1.65 o 
  10   8   0       33.03       26.04      3.82 o 
  11   8   0       16.36       10.51      3.31 o 
   1   9   0       11.31        9.60      1.46 o 
   2   9   0       12.07       10.54      1.69 o 
   3   9   0       28.32       31.45      2.76 o 
   4   9   0      113.74      109.70      4.95 o 
   5   9   0      168.14      170.37      8.20 o 
   6   9   0        9.11        3.29      1.88 o 
   7   9   0        9.38       10.57      2.38 o 
   8   9   0        0.34       -0.23      1.58 o 
   9   9   0        6.99        8.13      3.11 o 
  10   9   0        0.69       -0.06      2.28 o 
   0  10   0        8.50        8.18      1.79 o 
   1  10   0       55.31       54.26      3.36 o 
   2  10   0       14.71       19.48      2.34 o 
   3  10   0       24.86       21.35      2.85 o 
   4  10   0       37.16       37.46      3.68 o 
   5  10   0      205.16      217.57      8.95 o 
   6  10   0        8.52        6.35      2.14 o 
   7  10   0        5.17        5.77      2.56 o 
   8  10   0        4.34        4.90      2.54 o 
   9  10   0       14.89       11.19      3.49 o 
   1  11   0        2.48        2.89      1.39 o 
   2  11   0       48.20       53.53      3.73 o 
   3  11   0       32.94       35.30      3.76 o 
   4  11   0        7.70        5.24      2.05 o 
   5  11   0        1.42        2.69      1.76 o 
   6  11   0        7.40        7.50      2.65 o 
   7  11   0        1.92        1.78      2.07 o 
   8  11   0        1.88        2.56      2.20 o 
   0  12   0        7.42        2.32      3.77 o 
   1  12   0       24.72       31.75      5.33 o 
   2  12   0       11.31       12.68      2.67 o 
   3  12   0       23.51       28.26      3.60 o 
   4  12   0        1.97       -0.67      1.92 o 
   5  12   0        4.18        2.02      2.10 o 
   6  12   0        0.33        0.95      2.07 o 
   7  12   0        1.27        0.23      2.07 o 
   1  13   0        0.00       -0.53      2.51 o 
   2  13   0        0.56        0.00      3.48 o 
   3  13   0        5.30        5.07      2.92 o 
   4  13   0        1.32        0.79      2.03 o 
 -13   0   1        0.04        1.16      4.64 o 
 -11   0   1        8.67       11.92      3.26 o 
  -9   0   1      658.99      665.14     27.88 o 
  -7   0   1      225.52      229.91      8.23 o 
  -5   0   1       77.93       70.68      3.42 o 
  -3   0   1     3649.91     3898.51    152.57 o 
  -1   0   1     6340.71     6298.34     47.51 o 
   1   0   1     5773.08     5877.83    141.32 o 
   3   0   1      837.44      806.40     31.05 o 
   5   0   1     2183.45     2289.30     68.45 o 
   7   0   1       11.51       12.45      1.99 o 
   9   0   1        9.35       10.83      4.06 o 
  11   0   1       78.49       71.40      6.31 o 
  13   0   1        0.52       -1.45      4.64 o 
 -14   1   1        4.41        6.66      4.30 o 
 -13   1   1        0.61       -0.58      2.97 o 
 -12   1   1       47.61       54.96      5.07 o 
 -11   1   1        1.43        2.81      1.93 o 
 -10   1   1      174.62      178.49      6.05 o 
  -9   1   1       31.91       29.90      2.39 o 
  -8   1   1     1177.84     1224.09     31.79 o 
  -7   1   1      969.44      991.42     21.51 o 
  -6   1   1      993.08     1049.16     31.91 o 
  -5   1   1        0.33        0.87      0.58 o 
  -4   1   1      648.29      644.44     16.72 o 
  -3   1   1    11628.14    11641.88    165.84 o 
  -2   1   1     3025.89     3031.64     83.59 o 
  -1   1   1      638.96      687.33     16.91 o 
   0   1   1     1294.62     1334.04     12.99 o 
   1   1   1      553.35      539.85     13.67 o 
   2   1   1    12461.94    12365.93    145.46 o 
   3   1   1     1468.00     1509.70     41.23 o 
   4   1   1       55.72       65.03      1.86 o 
   5   1   1       37.51       41.48      1.75 o 
   6   1   1       13.43       12.94      1.25 o 
   7   1   1      255.36      245.76      4.46 o 
   8   1   1      336.63      346.44     11.39 o 
   9   1   1      363.61      394.95      7.47 o 
  10   1   1        0.32        1.68      1.44 o 
  11   1   1        6.89        8.16      2.63 o 
  12   1   1       23.59       25.47      4.06 o 
  13   1   1        0.45        0.25      3.38 o 
 -14   2   1        0.61        1.16      3.89 o 
 -13   2   1        0.47        2.17      2.42 o 
 -12   2   1        1.35        1.50      1.99 o 
 -11   2   1        0.33       -0.03      1.59 o 
 -10   2   1        8.03        4.79      1.84 o 
  -9   2   1       59.84       55.37      2.99 o 
  -8   2   1       87.65       86.97      3.28 o 
  -7   2   1     1357.94     1416.98     36.27 o 
  -6   2   1     1280.40     1398.51     35.39 o 
  -5   2   1       19.32       15.87      1.06 o 
  -4   2   1      214.95      209.31      4.71 o 
  -3   2   1    21604.99    20791.14    312.37 o 
  -2   2   1    11823.94    11876.98    337.71 o 
  -1   2   1     1016.35      987.72     12.61 o 
   0   2   1     9866.34     8914.68    137.90 o 
   1   2   1      956.07      956.06     19.33 o 
   2   2   1    11120.99    11442.70    228.19 o 
   3   2   1     6276.74     6621.77    170.11 o 
   4   2   1      141.49      145.60      3.78 o 
   5   2   1      479.31      517.43     10.46 o 
   6   2   1      232.75      247.44      5.90 o 
   7   2   1       25.75       30.06      2.23 o 
   8   2   1        1.57        0.92      1.03 o 
   9   2   1       36.13       38.50      2.84 o 
  10   2   1       81.82       83.15      4.51 o 
  11   2   1       11.95       12.98      3.10 o 
  12   2   1       13.80       13.24      3.38 o 
  13   2   1        0.72        4.16      2.74 o 
 -14   3   1        6.24       10.25      3.58 o 
 -13   3   1       69.60       65.25      6.10 o 
 -12   3   1        5.45        5.02      2.50 o 
 -11   3   1       13.09       14.33      2.65 o 
 -10   3   1        3.77        3.28      1.69 o 
  -9   3   1      289.07      286.05      7.40 o 
  -8   3   1       37.84       35.67      2.91 o 
  -7   3   1      263.16      249.67      8.22 o 
  -6   3   1       11.99       13.68      1.22 o 
  -5   3   1     3902.72     4493.86    111.25 o 
  -4   3   1     1082.72     1081.36     18.85 o 
  -3   3   1      285.46      313.83      5.80 o 
  -2   3   1      779.20      750.40     18.33 o 
  -1   3   1        8.72       10.76      0.88 o 
   0   3   1     2621.23     2575.21     38.68 o 
   1   3   1        2.83        2.71      0.47 o 
   2   3   1        1.78        0.68      0.39 o 
   3   3   1      861.23      863.99     26.16 o 
   4   3   1     4077.83     4411.83    118.14 o 
   5   3   1      304.78      293.97      7.75 o 
   6   3   1       12.13       14.48      1.61 o 
   7   3   1        2.64        1.67      1.02 o 
   8   3   1       15.41       13.22      1.84 o 
   9   3   1        9.44        7.43      2.00 o 
  10   3   1        2.63        1.61      1.73 o 
  11   3   1        0.01        2.15      2.09 o 
  12   3   1        0.72        0.16      2.01 o 
  13   3   1       35.43       37.44      5.23 o 
 -14   4   1        1.38       -0.80      2.37 o 
 -13   4   1        1.70        2.42      2.63 o 
 -12   4   1       19.02       15.28      2.97 o 
 -11   4   1       37.74       33.47      3.72 o 
 -10   4   1       81.01       70.48      4.43 o 
  -9   4   1        4.36        5.47      1.66 o 
  -8   4   1       36.25       39.02      3.18 o 
  -7   4   1       94.44      103.75      5.31 o 
  -6   4   1      848.82      845.52     19.29 o 
  -5   4   1     2565.18     2713.28     66.61 o 
  -4   4   1      427.20      511.90     11.87 o 
  -3   4   1      100.68      104.93      2.07 o 
  -2   4   1      146.57      136.18      3.63 o 
  -1   4   1       20.85       19.62      1.13 o 
   0   4   1     1003.46      958.36     11.98 o 
   1   4   1        3.38        4.76      0.64 o 
   2   4   1      266.41      263.94      8.20 o 
   3   4   1     1375.77     1485.91     34.19 o 
   4   4   1     1507.45     1554.22     36.03 o 
   5   4   1     2766.62     2998.04     85.61 o 
   6   4   1       53.88       50.31      2.63 o 
   7   4   1      119.91      124.38      3.99 o 
   8   4   1       13.23       13.16      2.20 o 
   9   4   1      100.49      100.00      4.88 o 
  10   4   1        2.79        1.13      1.68 o 
  11   4   1        0.64        0.81      1.79 o 
  12   4   1       18.59       19.78      4.01 o 
  13   4   1        0.61       -2.10      2.13 o 
 -13   5   1        4.86        4.11      2.37 o 
 -12   5   1        2.32        0.43      1.87 o 
 -11   5   1       42.90       38.91      4.04 o 
 -10   5   1       45.39       41.40      3.82 o 
  -9   5   1       16.02       18.59      2.71 o 
  -8   5   1       27.42       24.85      2.86 o 
  -7   5   1      112.99       97.32      4.27 o 
  -6   5   1      320.38      321.69      8.81 o 
  -5   5   1        8.92        5.01      1.05 o 
  -4   5   1       10.74       12.87      1.02 o 
  -3   5   1      273.20      288.65      7.82 o 
  -2   5   1     1283.15     1330.23     15.26 o 
  -1   5   1       56.50       50.14      1.78 o 
   0   5   1      396.63      353.74      5.34 o 
   1   5   1       20.37       15.09      1.11 o 
   2   5   1      119.36      108.00      2.56 o 
   3   5   1      472.39      534.93     10.27 o 
   4   5   1       39.47       39.30      2.27 o 
   5   5   1       21.22       17.38      1.79 o 
   6   5   1       11.12        9.69      1.45 o 
   7   5   1      300.64      306.75      7.63 o 
   8   5   1        2.30        0.72      1.36 o 
   9   5   1        5.91        6.90      2.10 o 
  10   5   1       33.09       26.68      3.42 o 
  11   5   1        0.37       -0.21      1.75 o 
  12   5   1        1.82       -0.39      2.08 o 
 -13   6   1        0.03        0.36      1.90 o 
 -12   6   1       10.25       12.97      2.91 o 
 -11   6   1       10.00       10.94      2.55 o 
 -10   6   1        2.04        2.81      1.87 o 
  -9   6   1        8.55        6.67      2.00 o 
  -8   6   1      189.78      186.47      6.47 o 
  -7   6   1      117.18      101.52      4.59 o 
  -6   6   1        3.64        4.20      1.48 o 
  -5   6   1      636.17      670.05     18.41 o 
  -4   6   1        2.37        1.99      0.77 o 
  -3   6   1      228.14      238.89      4.18 o 
  -2   6   1      624.39      635.58     15.36 o 
  -1   6   1     1393.01     1489.01     17.41 o 
   0   6   1      146.23      141.88      2.95 o 
   1   6   1     1042.37     1114.43     18.19 o 
   2   6   1       60.96       61.15      2.90 o 
   3   6   1      125.29      123.17      4.31 o 
   4   6   1       20.51       15.87      1.70 o 
   5   6   1      302.24      304.19      9.76 o 
   6   6   1      154.59      150.38      5.36 o 
   7   6   1      351.42      341.88     16.02 o 
   8   6   1      181.33      160.90      6.19 o 
   9   6   1       22.82       25.13      3.29 o 
  10   6   1       10.77        7.23      2.39 o 
  11   6   1        5.50        3.58      2.19 o 
  12   6   1        0.44        1.88      2.28 o 
 -12   7   1        0.28       -0.60      1.72 o 
 -11   7   1        5.84        7.03      2.39 o 
 -10   7   1        0.00       -0.30      1.66 o 
  -9   7   1       23.44       13.99      2.71 o 
  -8   7   1        6.46        4.87      1.87 o 
  -7   7   1        5.59        6.10      1.84 o 
  -6   7   1      108.89      126.94      5.13 o 
  -5   7   1      181.97      204.14      5.87 o 
  -4   7   1       57.17       49.09      2.79 o 
  -3   7   1      266.22      280.53      6.46 o 
  -2   7   1       33.83       31.58      1.86 o 
  -1   7   1       14.71       21.01      1.51 o 
   0   7   1     1097.30     1149.41     23.65 o 
   1   7   1      194.91      177.83      4.68 o 
   2   7   1      104.41      104.03      2.97 o 
   3   7   1       40.65       36.07      2.32 o 
   4   7   1       19.81       16.58      1.86 o 
   5   7   1        0.00       -0.43      1.10 o 
   6   7   1        4.99        6.00      1.84 o 
   7   7   1       26.21       22.11      2.89 o 
   8   7   1        2.70        1.58      1.76 o 
   9   7   1       36.09       38.01      3.94 o 
  10   7   1       20.65       20.90      3.92 o 
  11   7   1        2.05        1.62      2.32 o 
 -11   8   1       30.08       30.66      4.09 o 
 -10   8   1        2.94        0.88      1.85 o 
  -9   8   1        2.40        1.44      1.73 o 
  -8   8   1        9.59        5.07      2.03 o 
  -7   8   1        3.24        3.35      1.71 o 
  -6   8   1        0.83        0.75      1.28 o 
  -5   8   1       26.69       27.98      3.09 o 
  -4   8   1       21.34       22.45      2.36 o 
  -3   8   1       21.17       24.25      2.32 o 
  -2   8   1      403.16      408.98     11.67 o 
  -1   8   1        5.22        4.54      0.96 o 
   0   8   1       18.61       16.49      1.52 o 
   1   8   1       74.58       76.25      2.61 o 
   2   8   1      403.19      435.60     18.21 o 
   3   8   1        0.17        0.21      0.93 o 
   4   8   1      372.68      393.89     17.48 o 
   5   8   1        4.67        6.72      1.78 o 
   6   8   1        0.18       -1.17      1.17 o 
   7   8   1        3.58        5.59      2.01 o 
   8   8   1       23.98       19.27      3.03 o 
   9   8   1       55.20       46.93      5.40 o 
  10   8   1       74.26       65.54      6.29 o 
  11   8   1        7.83        8.64      3.12 o 
 -11   9   1        0.15        1.03      2.26 o 
 -10   9   1        0.77       -0.06      1.79 o 
  -9   9   1        1.86        3.30      2.29 o 
  -8   9   1        0.66       -0.10      1.54 o 
  -7   9   1       22.12       16.47      2.80 o 
  -6   9   1      147.21      146.76     10.29 o 
  -5   9   1       45.30       48.76      3.90 o 
  -4   9   1       24.09       23.92      2.60 o 
  -3   9   1        0.40       -0.19      0.98 o 
  -2   9   1       20.90       21.41      2.29 o 
  -1   9   1       14.18       11.31      1.40 o 
   0   9   1        0.24        0.05      0.78 o 
   1   9   1        5.21        4.39      1.16 o 
   2   9   1      191.54      183.90      7.35 o 
   3   9   1       11.07        9.24      1.95 o 
   4   9   1       25.56       26.87      3.07 o 
   5   9   1       15.95       10.48      2.31 o 
   6   9   1       33.00       34.90      3.69 o 
   7   9   1        0.06       -0.45      1.72 o 
   8   9   1        9.23       11.40      3.12 o 
   9   9   1        1.66        2.21      2.42 o 
  10   9   1        4.08        7.10      3.05 o 
 -10  10   1        0.02        0.18      2.53 o 
  -9  10   1        1.91        0.56      2.03 o 
  -8  10   1        6.51        5.45      2.35 o 
  -7  10   1       10.13        5.99      2.21 o 
  -6  10   1       29.91       31.86      3.67 o 
  -5  10   1       66.21       75.80      4.85 o 
  -4  10   1      127.73      127.54      5.04 o 
  -3  10   1        9.86        8.25      1.77 o 
  -2  10   1        6.15        5.12      1.53 o 
  -1  10   1        1.41        0.97      1.18 o 
   0  10   1        1.65        0.53      0.96 o 
   1  10   1       35.13       32.75      3.22 o 
   2  10   1       87.00       89.79      4.52 o 
   3  10   1        6.84        6.20      1.94 o 
   4  10   1       33.19       27.51      3.37 o 
   5  10   1        6.64        5.15      2.27 o 
   6  10   1        0.96       -0.21      1.69 o 
   7  10   1        0.09        0.72      2.11 o 
   8  10   1        0.08        0.03      2.07 o 
   9  10   1        7.68        7.13      3.26 o 
  -8  11   1        2.05       -0.48      1.82 o 
  -7  11   1       21.98       16.07      3.14 o 
  -6  11   1        0.38        0.87      1.74 o 
  -5  11   1        0.23       -0.09      1.56 o 
  -4  11   1       93.09      100.70      5.44 o 
  -3  11   1       73.26       72.08      4.24 o 
  -2  11   1        2.63        1.60      1.44 o 
  -1  11   1      119.75      128.52      5.65 o 
   0  11   1        2.57        2.46      2.36 o 
   1  11   1        0.24       -1.27      1.40 o 
   2  11   1        4.74        5.62      1.95 o 
   3  11   1        4.54        5.62      2.39 o 
   4  11   1       36.00       30.13      4.28 o 
   5  11   1        7.26        6.56      2.59 o 
   6  11   1       10.40        9.18      2.85 o 
   7  11   1        1.54        1.43      1.87 o 
   8  11   1       13.19       17.96      3.87 o 
  -7  12   1        4.78        1.57      2.29 o 
  -6  12   1        0.24       -0.90      1.83 o 
  -5  12   1        5.21        4.06      2.18 o 
  -4  12   1        1.96        2.80      2.01 o 
  -3  12   1        3.17        2.04      1.67 o 
  -2  12   1        9.92       12.21      2.67 o 
  -1  12   1        0.09        0.96      2.06 o 
   0  12   1        0.59        1.53      2.43 o 
   1  12   1        7.39        7.24      4.64 o 
   2  12   1       10.77        9.03      3.34 o 
   3  12   1        0.04       -1.07      1.71 o 
   4  12   1        1.88        0.78      2.07 o 
   5  12   1        0.10       -1.61      1.87 o 
   6  12   1        0.75        1.04      2.10 o 
  -5  13   1       11.40       11.19      4.28 o 
  -4  13   1        6.50        6.54      2.69 o 
  -3  13   1        0.16       -0.76      2.38 o 
  -2  13   1        0.05       -1.97      2.51 o 
  -1  13   1       42.28       66.35     10.72 o 
   0  13   1       17.93       18.83      6.08 o 
   1  13   1        3.58        3.19      4.06 o 
   2  13   1        4.58        3.77      4.06 o 
   3  13   1        1.34       -0.72      2.30 o 
   4  13   1       14.88       22.99      4.09 o 
 -14   0   2       15.48       20.57      8.11 o 
 -12   0   2       78.21       91.55     11.01 o 
 -10   0   2       19.98       20.41      3.62 o 
  -8   0   2      190.12      177.80      7.53 o 
  -6   0   2      219.60      217.94     15.01 o 
  -4   0   2     3322.82     3452.52     89.24 o 
  -2   0   2      825.36      876.43     34.62 o 
   0   0   2    10896.07    10657.31    289.53 o 
   2   0   2     2876.95     2989.86     17.05 o 
   4   0   2       29.57       30.52      2.09 o 
   6   0   2      214.44      206.14     10.00 o 
   8   0   2       81.77       90.97      5.93 o 
  10   0   2       61.00       59.07      5.84 o 
  12   0   2       18.35       19.61      4.70 o 
 -14   1   2        5.01        5.57      4.08 o 
 -13   1   2       23.93       18.34      4.90 o 
 -12   1   2        0.00       -1.47      1.47 o 
 -11   1   2      141.30      142.56      6.71 o 
 -10   1   2      240.84      245.11      9.66 o 
  -9   1   2      156.58      152.92      4.40 o 
  -8   1   2        4.40        5.21      1.05 o 
  -7   1   2       46.54       33.48      1.74 o 
  -6   1   2       53.94       45.81      1.77 o 
  -5   1   2      905.04      889.90     15.61 o 
  -4   1   2     6836.60     7201.32    106.89 o 
  -3   1   2      725.19      703.27     15.09 o 
  -2   1   2      422.22      454.48     14.75 o 
  -1   1   2      852.14      846.53     12.91 o 
   0   1   2       42.30       50.46      2.37 o 
   1   1   2      354.58      361.84      6.11 o 
   2   1   2     8890.10     9443.27    109.52 o 
   3   1   2       56.48       59.30      1.67 o 
   4   1   2        6.57        8.26      0.95 o 
   5   1   2       59.92       55.17      2.01 o 
   6   1   2       98.24      103.80      2.85 o 
   7   1   2      213.68      192.98      5.42 o 
   8   1   2      101.48       99.58      4.93 o 
   9   1   2       12.51       11.53      2.26 o 
  10   1   2       45.77       47.53      3.83 o 
  11   1   2       38.45       36.32      4.27 o 
  12   1   2        4.85        2.42      2.38 o 
  13   1   2       10.11       10.51      4.70 o 
 -14   2   2        0.84        2.58      3.58 o 
 -13   2   2        0.10        1.59      3.28 o 
 -12   2   2       25.93       23.87      3.84 o 
 -11   2   2       91.39       85.87      4.54 o 
 -10   2   2       56.38       51.35      3.67 o 
  -9   2   2      111.29       98.73      4.30 o 
  -8   2   2      148.91      144.28      4.02 o 
  -7   2   2        0.84        0.88      0.70 o 
  -6   2   2     1073.52     1125.76     26.58 o 
  -5   2   2        0.01        0.80      0.48 o 
  -4   2   2      788.51      768.27     17.87 o 
  -3   2   2     6490.71     6752.50    209.22 o 
  -2   2   2     2517.67     2468.48     76.11 o 
  -1   2   2     4288.52     4358.96     85.82 o 
   0   2   2     3434.44     3488.46     61.61 o 
   1   2   2     7254.94     7410.02    170.58 o 
   2   2   2     8567.95     9118.24    173.47 o 
   3   2   2       91.44      100.08      8.22 o 
   4   2   2      196.40      202.31      3.14 o 
   5   2   2      868.43      955.31     16.39 o 
   6   2   2       31.10       27.90      2.07 o 
   7   2   2        2.44        2.11      1.10 o 
   8   2   2        6.36        8.69      1.64 o 
   9   2   2       35.36       39.63      3.00 o 
  10   2   2      189.42      213.46      8.41 o 
  11   2   2       18.51       17.61      3.55 o 
  12   2   2        2.12        1.97      2.39 o 
  13   2   2        3.28        6.11      3.11 o 
 -14   3   2        4.38        7.53      4.51 o 
 -13   3   2        2.41        2.21      2.46 o 
 -12   3   2        0.59        0.44      1.77 o 
 -11   3   2        9.09       10.16      2.33 o 
 -10   3   2       36.91       39.64      3.44 o 
  -9   3   2       60.05       51.72      4.10 o 
  -8   3   2        0.47        1.25      1.17 o 
  -7   3   2      160.03      150.05      4.89 o 
  -6   3   2       73.46       74.37      2.38 o 
  -5   3   2      850.88      947.93     18.53 o 
  -4   3   2      270.01      277.52      5.68 o 
  -3   3   2      603.10      678.64     19.00 o 
  -2   3   2       46.00       40.16      1.22 o 
  -1   3   2      153.57      127.66      2.40 o 
   0   3   2      248.90      243.90      3.34 o 
   1   3   2     2489.51     2602.26     54.14 o 
   2   3   2      267.97      268.87      5.51 o 
   3   3   2       30.08       33.92      1.80 o 
   4   3   2      612.78      660.53     17.53 o 
   5   3   2      577.32      607.01     13.04 o 
   6   3   2       49.36       57.38      2.67 o 
   7   3   2        1.99        1.98      1.01 o 
   8   3   2       15.82       15.91      2.03 o 
   9   3   2       32.33       30.70      2.79 o 
  10   3   2        0.83        1.03      1.69 o 
  11   3   2        0.33        1.11      2.11 o 
  12   3   2        3.08        2.00      2.51 o 
  13   3   2        1.96        4.48      3.20 o 
 -14   4   2        0.52       -2.24      2.24 o 
 -13   4   2       18.80       14.76      3.58 o 
 -12   4   2       25.53       29.78      3.68 o 
 -11   4   2        2.36        2.15      1.79 o 
 -10   4   2        0.93        1.17      1.57 o 
  -9   4   2       13.84       14.37      2.34 o 
  -8   4   2      288.99      326.02     10.26 o 
  -7   4   2        9.97       10.82      1.80 o 
  -6   4   2      294.74      281.29      6.43 o 
  -5   4   2      516.05      572.21     12.28 o 
  -4   4   2      258.90      286.60      6.42 o 
  -3   4   2      410.64      419.89     11.41 o 
  -2   4   2      842.62      843.80     17.73 o 
  -1   4   2      823.24      835.51     14.76 o 
   0   4   2      122.58      101.45      2.79 o 
   1   4   2      109.81      104.91      2.48 o 
   2   4   2      364.34      368.23      7.28 o 
   3   4   2      716.79      739.38     19.96 o 
   4   4   2     2424.61     2618.44     56.08 o 
   5   4   2      789.79      795.88     19.27 o 
   6   4   2        4.02        3.86      1.10 o 
   7   4   2        0.54        1.36      1.04 o 
   8   4   2        0.00       -0.21      1.22 o 
   9   4   2        4.05        2.85      1.76 o 
  10   4   2        0.88        2.49      1.87 o 
  11   4   2        1.42        1.72      1.94 o 
  12   4   2        0.73       -2.61      2.61 o 
 -13   5   2        0.03        0.08      1.87 o 
 -12   5   2        0.13        0.38      1.68 o 
 -11   5   2       78.93       73.85      6.65 o 
 -10   5   2       38.95       35.95      3.66 o 
  -9   5   2        0.31        0.83      1.31 o 
  -8   5   2        2.02        4.44      2.63 o 
  -7   5   2       80.13       70.59      4.73 o 
  -6   5   2       45.81       51.35      2.72 o 
  -5   5   2       15.08       21.77      1.54 o 
  -4   5   2       28.23       28.64      1.38 o 
  -3   5   2     1100.47     1138.64     26.30 o 
  -2   5   2       49.52       45.11      1.56 o 
  -1   5   2      571.24      577.60     13.27 o 
   0   5   2      339.05      323.76      5.51 o 
   1   5   2        3.25        3.46      0.74 o 
   2   5   2      117.22      111.61      3.78 o 
   3   5   2        0.02        0.22      0.43 o 
   4   5   2       60.01       53.52      2.58 o 
   5   5   2       39.73       41.87      2.51 o 
   6   5   2       56.98       52.95      2.91 o 
   7   5   2      311.87      308.82      7.74 o 
   8   5   2       15.14       10.36      2.21 o 
   9   5   2        6.22        7.53      2.30 o 
  10   5   2        6.32        3.92      2.06 o 
  11   5   2        0.83        0.96      2.04 o 
  12   5   2        0.00        1.91      2.89 o 
 -13   6   2        0.01        1.18      1.97 o 
 -12   6   2        8.19        7.14      2.52 o 
 -11   6   2        9.35       10.02      2.47 o 
 -10   6   2        1.15        0.90      1.65 o 
  -9   6   2        6.31        4.17      1.84 o 
  -8   6   2       41.31       39.60      3.43 o 
  -7   6   2       35.67       38.10      3.25 o 
  -6   6   2       15.26       17.36      2.06 o 
  -5   6   2        3.16        2.52      1.10 o 
  -4   6   2      432.69      460.59     11.45 o 
  -3   6   2       42.81       40.63      1.69 o 
  -2   6   2       23.62       19.83      1.30 o 
  -1   6   2       25.10       25.17      1.56 o 
   0   6   2      699.86      721.76     10.31 o 
   1   6   2      522.68      500.52     12.91 o 
   2   6   2       28.84       27.18      1.61 o 
   3   6   2        0.75        1.09      0.78 o 
   4   6   2        4.10        4.38      1.16 o 
   5   6   2       24.18       20.65      2.05 o 
   6   6   2        9.63        5.14      1.70 o 
   7   6   2      552.72      559.20     15.40 o 
   8   6   2      119.06      113.13      5.39 o 
   9   6   2        4.02        4.27      2.26 o 
  10   6   2        9.34        8.52      2.85 o 
  11   6   2        6.94        4.15      2.67 o 
  12   6   2        0.32       -0.08      2.49 o 
 -12   7   2       28.34       26.26      3.81 o 
 -11   7   2        3.31        3.48      2.13 o 
 -10   7   2        1.05        1.49      1.73 o 
  -9   7   2       76.47       65.24      4.67 o 
  -8   7   2        0.01        0.60      1.40 o 
  -7   7   2        6.73        7.95      1.97 o 
  -6   7   2       22.33       22.91      2.46 o 
  -5   7   2        0.29        0.57      0.90 o 
  -4   7   2       11.38        6.35      1.34 o 
  -3   7   2       76.94       68.96      2.87 o 
  -2   7   2       57.33       56.04      2.08 o 
  -1   7   2       39.24       37.80      1.84 o 
   0   7   2       74.75       71.35      2.51 o 
   1   7   2      152.37      140.08      4.90 o 
   2   7   2        7.51        5.97      1.24 o 
   3   7   2       92.92       91.34      3.47 o 
   4   7   2      357.04      341.37     10.47 o 
   5   7   2      249.86      235.08     10.20 o 
   6   7   2        0.50        0.66      1.35 o 
   7   7   2        1.00        0.89      1.58 o 
   8   7   2        0.04       -0.16      1.87 o 
   9   7   2       37.74       40.37      4.89 o 
  10   7   2        1.29        0.39      2.33 o 
  11   7   2        0.97        2.62      2.38 o 
 -12   8   2        1.67        1.20      2.22 o 
 -11   8   2       43.63       44.57      4.78 o 
 -10   8   2        5.42        4.62      2.20 o 
  -9   8   2        5.02        4.57      2.05 o 
  -8   8   2       69.63       68.28      4.77 o 
  -7   8   2        0.25       -1.25      1.25 o 
  -6   8   2       31.47       31.59      2.95 o 
  -5   8   2      322.03      346.13      9.16 o 
  -4   8   2       14.53       13.83      1.92 o 
  -3   8   2       46.77       47.11      2.67 o 
  -2   8   2       23.73       24.92      2.12 o 
  -1   8   2        1.18        0.73      0.71 o 
   0   8   2        0.24       -0.37      0.69 o 
   1   8   2        1.91        1.08      0.83 o 
   2   8   2      217.35      214.84      5.31 o 
   3   8   2       14.60       14.87      1.92 o 
   4   8   2       10.12        9.39      1.91 o 
   5   8   2      110.21      113.01      5.31 o 
   6   8   2       21.91       21.60      3.45 o 
   7   8   2       24.18       14.13      3.10 o 
   8   8   2        0.39        0.89      2.03 o 
   9   8   2       10.78        8.67      3.12 o 
  10   8   2       44.90       38.20      5.29 o 
 -11   9   2        0.31        2.32      2.17 o 
 -10   9   2        4.26        2.87      2.11 o 
  -9   9   2       22.16       26.56      4.29 o 
  -8   9   2        0.00       -1.40      1.40 o 
  -7   9   2       17.15       16.84      2.79 o 
  -6   9   2      132.39      115.98      4.92 o 
  -5   9   2       11.36        8.08      1.81 o 
  -4   9   2        9.92        8.27      1.75 o 
  -3   9   2       83.01       89.45      4.31 o 
  -2   9   2       95.58       93.19      3.85 o 
  -1   9   2       31.66       26.87      2.32 o 
   0   9   2        0.25       -0.30      0.82 o 
   1   9   2      223.23      226.40     11.22 o 
   2   9   2        0.02        0.50      0.97 o 
   3   9   2        9.26       10.23      2.08 o 
   4   9   2        0.56       -0.33      1.43 o 
   5   9   2        0.32        0.34      1.56 o 
   6   9   2        0.78        0.75      1.82 o 
   7   9   2        1.33        0.81      2.16 o 
   8   9   2        0.32       -0.31      2.13 o 
   9   9   2        3.76        5.93      2.97 o 
  10   9   2        2.50        0.87      5.79 o 
 -10  10   2        0.57        2.50      2.22 o 
  -9  10   2        0.05       -0.78      1.64 o 
  -8  10   2        0.31        2.63      2.02 o 
  -7  10   2       25.75       23.28      3.38 o 
  -6  10   2       10.38       10.62      2.56 o 
  -5  10   2        0.25        0.45      1.39 o 
  -4  10   2        1.91        1.80      1.41 o 
  -3  10   2        3.91        1.73      1.33 o 
  -2  10   2        4.40        6.14      1.50 o 
  -1  10   2       32.35       29.68      2.66 o 
   0  10   2        7.51        7.13      1.83 o 
   1  10   2        1.29       -0.17      1.02 o 
   2  10   2       36.77       36.20      4.01 o 
   3  10   2        6.28        4.46      2.11 o 
   4  10   2       36.26       34.89      4.33 o 
   5  10   2       24.35       26.94      4.11 o 
   6  10   2       85.31      106.15      6.73 o 
   7  10   2       16.92       16.43      3.61 o 
   8  10   2       22.09       27.22      4.68 o 
   9  10   2        0.12       -1.16      4.93 o 
  -9  11   2        0.56       -1.69      1.69 o 
  -8  11   2        1.36        1.60      1.89 o 
  -7  11   2        1.38        0.71      1.91 o 
  -6  11   2        2.86        3.42      1.99 o 
  -5  11   2        0.29       -0.42      1.39 o 
  -4  11   2      106.27      107.27      4.94 o 
  -3  11   2       39.65       44.22      3.62 o 
  -2  11   2        3.32        5.41      1.76 o 
  -1  11   2      103.18      105.02      5.13 o 
   0  11   2        0.81        0.84      1.34 o 
   1  11   2       68.72       71.52      7.82 o 
   2  11   2        4.36        4.06      2.14 o 
   3  11   2        2.43        3.50      2.11 o 
   4  11   2       19.61       16.12      3.40 o 
   5  11   2       18.75       19.28      3.70 o 
   6  11   2        8.71       11.03      2.98 o 
   7  11   2        0.38        0.71      1.95 o 
  -7  12   2        7.36        9.11      2.74 o 
  -6  12   2        5.64        6.14      2.46 o 
  -5  12   2        1.56        0.24      1.87 o 
  -4  12   2       45.99       53.61      4.24 o 
  -3  12   2       13.81       17.29      2.69 o 
  -2  12   2        7.11        8.84      2.42 o 
  -1  12   2        0.08       -0.58      3.19 o 
   0  12   2       10.79        6.66      4.64 o 
   1  12   2        0.00        0.88      2.35 o 
   2  12   2       30.47       33.47      5.52 o 
   3  12   2        0.32       -0.35      1.89 o 
   4  12   2        1.23       -1.48      1.83 o 
   5  12   2        0.26       -0.03      1.83 o 
   6  12   2       42.86       44.76      5.60 o 
  -5  13   2        4.24        5.36      2.37 o 
  -4  13   2       21.54       18.49      3.48 o 
  -3  13   2        0.69        2.06      2.68 o 
  -2  13   2       29.51       28.68      8.11 o 
  -1  13   2        7.30       12.17      6.37 o 
   0  13   2        1.20       -0.29      3.48 o 
   1  13   2        4.77        4.06      4.35 o 
   2  13   2        4.45        6.86      3.05 o 
   3  13   2        2.37        9.74      3.58 o 
 -15   0   3       16.75       20.28      8.69 o 
 -13   0   3        8.44        5.22      4.64 o 
 -11   0   3      352.71      362.45     18.54 o 
  -9   0   3        0.32        0.25      1.23 o 
  -7   0   3        2.11        2.39      1.02 o 
  -5   0   3       62.38       48.23      1.91 o 
  -3   0   3       20.51       38.50      2.45 o 
  -1   0   3    39170.64    33163.59    463.71 o 
   1   0   3      141.68      123.74      2.84 o 
   3   0   3     5798.01     6282.59     46.62 o 
   5   0   3      197.96      191.66      5.24 o 
   7   0   3      674.94      739.53     11.68 o 
   9   0   3      317.74      320.15     11.68 o 
  11   0   3        0.15       -1.31      2.30 o 
  13   0   3        2.02        3.77      6.08 o 
 -15   1   3       12.14       15.53      5.40 o 
 -14   1   3       17.77       18.40      5.22 o 
 -13   1   3        9.26        6.84      3.75 o 
 -12   1   3       36.16       36.69      6.23 o 
 -11   1   3        9.87        9.97      2.21 o 
 -10   1   3       68.34       71.63      3.91 o 
  -9   1   3        4.82        3.95      1.08 o 
  -8   1   3       19.39       20.81      1.60 o 
  -7   1   3      229.91      236.01      6.47 o 
  -6   1   3      839.58      861.13     22.39 o 
  -5   1   3      375.00      408.07      8.10 o 
  -4   1   3      256.94      209.36      2.43 o 
  -3   1   3     2159.90     2253.33     66.51 o 
  -2   1   3      377.85      368.48      7.56 o 
  -1   1   3     1464.13     1581.22     22.32 o 
   0   1   3     2884.34     3190.00     43.01 o 
   1   1   3      820.12      815.27      8.55 o 
   2   1   3     2334.69     2637.45     29.37 o 
   3   1   3        3.08        8.49      2.40 o 
   4   1   3        5.24        2.81      0.72 o 
   5   1   3      309.20      321.81      5.59 o 
   6   1   3      118.96      118.70      3.30 o 
   7   1   3       93.25       89.37      4.56 o 
   8   1   3        8.66        8.86      1.75 o 
   9   1   3        2.49        2.15      1.60 o 
  10   1   3       30.34       28.94      3.29 o 
  11   1   3       85.54       89.52      5.21 o 
  12   1   3        0.20       -0.04      2.28 o 
  13   1   3        2.43        5.03      2.83 o 
 -15   2   3        0.32        0.02      3.99 o 
 -14   2   3        4.01        2.58      3.67 o 
 -13   2   3       47.48       41.18      7.68 o 
 -12   2   3       13.97       10.45      2.87 o 
 -11   2   3      235.72      219.14      8.15 o 
 -10   2   3       98.70      101.29      4.58 o 
  -9   2   3        3.85        5.22      1.50 o 
  -8   2   3       61.03       60.17      2.31 o 
  -7   2   3     1078.32     1123.93     28.28 o 
  -6   2   3        5.36        5.50      0.81 o 
  -5   2   3      307.85      316.74      5.84 o 
  -4   2   3     2650.45     2792.18     83.20 o 
  -3   2   3      331.30      358.88     12.82 o 
  -2   2   3      161.69      186.93      3.37 o 
  -1   2   3      470.96      443.52      7.84 o 
   0   2   3     1945.04     1902.16     35.18 o 
   1   2   3    10896.52    11396.15    166.17 o 
   2   2   3     1099.07     1182.82     22.22 o 
   3   2   3      216.53      205.84      4.14 o 
   4   2   3       41.08       44.52      1.76 o 
   5   2   3       51.07       56.22      2.08 o 
   6   2   3        1.56        2.57      1.05 o 
   7   2   3       53.46       46.18      2.82 o 
   8   2   3       17.85       17.85      2.16 o 
   9   2   3        2.70        1.01      1.29 o 
  10   2   3       39.93       39.90      3.77 o 
  11   2   3        0.05        0.29      2.16 o 
  12   2   3       29.99       32.99      4.85 o 
 -14   3   3       12.42       13.90      5.11 o 
 -13   3   3        0.52       -0.98      1.92 o 
 -12   3   3       20.96       16.69      2.85 o 
 -11   3   3       27.60       25.55      3.19 o 
 -10   3   3       31.16       31.51      3.16 o 
  -9   3   3      119.92      108.97      4.61 o 
  -8   3   3       14.92       10.21      1.82 o 
  -7   3   3      210.46      196.31      4.36 o 
  -6   3   3       29.65       31.62      2.91 o 
  -5   3   3      179.84      207.97      5.55 o 
  -4   3   3      554.52      581.56     19.88 o 
  -3   3   3       50.65       49.53      1.85 o 
  -2   3   3       21.83       20.97      1.03 o 
  -1   3   3        1.31        0.97      0.40 o 
   0   3   3      985.84     1023.26     18.23 o 
   1   3   3      960.91     1046.45     21.94 o 
   2   3   3       65.34       68.67      1.84 o 
   3   3   3      100.00      110.47      2.61 o 
   4   3   3      385.33      423.64      8.05 o 
   5   3   3        3.92        6.21      1.24 o 
   6   3   3        0.62        0.04      0.79 o 
   7   3   3       11.90       11.20      1.74 o 
   8   3   3      185.61      179.18      5.67 o 
   9   3   3       14.70       13.79      2.17 o 
  10   3   3      118.69      126.63      6.86 o 
  11   3   3        7.31        5.39      2.60 o 
  12   3   3        8.21        7.41      3.88 o 
 -14   4   3       18.83       15.10      3.62 o 
 -13   4   3       21.49       21.26      3.37 o 
 -12   4   3       29.15       28.61      3.51 o 
 -11   4   3       39.92       43.36      3.94 o 
 -10   4   3        1.27        0.69      1.49 o 
  -9   4   3        1.26        0.34      1.13 o 
  -8   4   3       33.19       29.45      2.82 o 
  -7   4   3       22.46       20.22      2.00 o 
  -6   4   3      147.91      134.55      3.20 o 
  -5   4   3       44.78       47.81      1.86 o 
  -4   4   3       69.28       67.20      2.38 o 
  -3   4   3      231.98      203.32      6.71 o 
  -2   4   3       66.38       67.21      1.89 o 
  -1   4   3     1394.24     1450.16     28.54 o 
   0   4   3      529.34      514.40      8.49 o 
   1   4   3      228.44      226.76      7.20 o 
   2   4   3       86.25       83.36      3.40 o 
   3   4   3      101.39       93.95      2.27 o 
   4   4   3     1694.90     1804.89     43.25 o 
   5   4   3      205.53      213.33      4.94 o 
   6   4   3       24.53       22.79      2.20 o 
   7   4   3        1.12        1.93      1.10 o 
   8   4   3       41.02       46.29      3.17 o 
   9   4   3        1.82        2.68      1.73 o 
  10   4   3       58.03       60.10      5.39 o 
  11   4   3        3.43        5.14      3.38 o 
  12   4   3       37.29       37.57      6.43 o 
 -14   5   3       12.61       17.25      3.90 o 
 -13   5   3        3.53        3.97      2.36 o 
 -12   5   3       56.09       50.78      4.55 o 
 -11   5   3        2.75        1.30      1.69 o 
 -10   5   3      105.61       94.03      4.91 o 
  -9   5   3       41.42       35.17      3.32 o 
  -8   5   3        2.63        1.24      1.33 o 
  -7   5   3        0.30       -0.33      0.82 o 
  -6   5   3       32.81       31.89      2.37 o 
  -5   5   3      163.83      168.73      4.19 o 
  -4   5   3      200.11      206.16      6.24 o 
  -3   5   3     1091.58     1218.79     33.45 o 
  -2   5   3       18.39       19.27      1.30 o 
  -1   5   3     1237.32     1306.03     28.65 o 
   0   5   3        0.15        0.96      0.58 o 
   1   5   3      221.97      224.34      6.02 o 
   2   5   3        1.29        3.11      0.76 o 
   3   5   3       12.77       12.48      1.52 o 
   4   5   3       61.01       51.76      2.65 o 
   5   5   3      467.76      477.72     11.27 o 
   6   5   3      460.70      467.53     13.96 o 
   7   5   3      201.10      214.95      6.40 o 
   8   5   3       10.61        9.62      2.24 o 
   9   5   3        9.72        7.96      2.71 o 
  10   5   3        0.98        4.75      2.43 o 
  11   5   3        4.30        8.55      3.12 o 
  12   5   3        4.37        6.37      3.67 o 
 -13   6   3        1.88        2.55      2.18 o 
 -12   6   3        0.00        0.61      1.88 o 
 -11   6   3        1.61        0.57      1.68 o 
 -10   6   3        6.19        7.47      2.22 o 
  -9   6   3       25.91       19.51      2.81 o 
  -8   6   3        3.24        2.06      1.44 o 
  -7   6   3       76.19       74.51      3.60 o 
  -6   6   3       85.70       83.36      3.49 o 
  -5   6   3      151.67      139.07      6.11 o 
  -4   6   3      471.14      453.47     20.00 o 
  -3   6   3        1.36        2.59      0.74 o 
  -2   6   3       62.13       54.27      3.08 o 
  -1   6   3      842.49      881.10     21.73 o 
   0   6   3        0.00        0.30      0.59 o 
   1   6   3       94.58       88.15      2.63 o 
   2   6   3      213.20      204.59      5.53 o 
   3   6   3       33.70       32.63      2.30 o 
   4   6   3        3.85        2.10      1.13 o 
   5   6   3      219.92      212.01      5.44 o 
   6   6   3       82.48       77.66      3.85 o 
   7   6   3       30.75       20.53      3.50 o 
   8   6   3        0.58       -0.07      1.82 o 
   9   6   3        1.74        3.52      2.16 o 
  10   6   3        3.99        3.10      2.32 o 
  11   6   3        4.15        7.64      3.09 o 
 -13   7   3        4.92        2.28      2.24 o 
 -12   7   3       13.30       14.74      3.28 o 
 -11   7   3       15.51       18.38      3.15 o 
 -10   7   3       14.80        7.71      2.34 o 
  -9   7   3      227.98      219.80      7.53 o 
  -8   7   3       10.29        9.49      2.14 o 
  -7   7   3      121.29      130.10      5.36 o 
  -6   7   3        3.17        2.76      1.22 o 
  -5   7   3        2.71        1.15      0.99 o 
  -4   7   3       91.75       84.75      3.27 o 
  -3   7   3        0.05        0.06      0.73 o 
  -2   7   3        0.74        0.93      0.72 o 
  -1   7   3      160.54      139.94      3.67 o 
   0   7   3       44.81       41.56      2.07 o 
   1   7   3        0.00        0.27      0.68 o 
   2   7   3       48.60       45.05      2.60 o 
   3   7   3      462.93      460.47     16.73 o 
   4   7   3       27.83       24.88      2.34 o 
   5   7   3      102.71       99.45      5.63 o 
   6   7   3        1.55        0.58      1.84 o 
   7   7   3       20.31       15.79      3.19 o 
   8   7   3       18.87       14.82      3.27 o 
   9   7   3       29.31       26.47      4.18 o 
  10   7   3        9.82        5.69      2.65 o 
  11   7   3       13.58       20.39      4.33 o 
 -12   8   3        0.01        0.70      2.05 o 
 -11   8   3        1.26        1.47      1.99 o 
 -10   8   3       61.58       66.43      5.10 o 
  -9   8   3        5.02        4.16      2.01 o 
  -8   8   3        8.83        9.30      2.34 o 
  -7   8   3       12.21       10.15      1.96 o 
  -6   8   3        4.31        4.63      1.57 o 
  -5   8   3        2.50        3.10      1.33 o 
  -4   8   3       44.40       41.22      3.24 o 
  -3   8   3        3.73        2.10      1.00 o 
  -2   8   3        2.35        1.05      0.86 o 
  -1   8   3        0.34       -0.20      0.65 o 
   0   8   3      102.02       95.33      3.16 o 
   1   8   3      598.89      635.84     24.30 o 
   2   8   3        4.82        4.45      1.33 o 
   3   8   3        5.31        6.01      1.62 o 
   4   8   3        3.45        5.64      1.96 o 
   5   8   3        3.23        1.57      1.62 o 
   6   8   3       17.66       16.81      3.23 o 
   7   8   3        9.11        7.77      2.68 o 
   8   8   3        1.34        1.20      2.30 o 
   9   8   3       36.95       29.05      4.90 o 
  10   8   3       53.80       59.25      6.46 o 
 -11   9   3        8.19       11.14      2.82 o 
 -10   9   3        9.15       10.68      2.78 o 
  -9   9   3       49.54       49.05      4.55 o 
  -8   9   3        8.19        5.32      2.03 o 
  -7   9   3      251.52      253.37      8.82 o 
  -6   9   3      255.81      249.96     10.22 o 
  -5   9   3        0.01        0.41      1.13 o 
  -4   9   3       26.27       31.27      2.89 o 
  -3   9   3       76.87       74.90      3.94 o 
  -2   9   3        2.27        4.01      1.29 o 
  -1   9   3        9.00        7.37      1.54 o 
   0   9   3      109.75      118.38      4.19 o 
   1   9   3       28.39       26.81      2.46 o 
   2   9   3      100.65      100.06      4.57 o 
   3   9   3       53.19       52.14      4.62 o 
   4   9   3       34.88       35.07      4.24 o 
   5   9   3        2.49        1.16      1.84 o 
   6   9   3       10.08        7.55      2.59 o 
   7   9   3        0.09        0.30      2.16 o 
   8   9   3        2.51        2.51      2.78 o 
   9   9   3        0.25        3.34      3.09 o 
 -10  10   3        6.83        6.07      2.74 o 
  -9  10   3        8.60       10.70      2.82 o 
  -8  10   3        5.44        6.70      2.36 o 
  -7  10   3        0.05       -1.03      1.28 o 
  -6  10   3        0.95        3.36      1.67 o 
  -5  10   3        7.46        7.09      1.95 o 
  -4  10   3        4.73        3.65      1.58 o 
  -3  10   3       17.71       17.71      2.61 o 
  -2  10   3      304.03      330.88     11.04 o 
  -1  10   3        0.64        0.13      1.37 o 
   0  10   3        0.91        0.20      1.40 o 
   1  10   3        4.67        4.42      1.52 o 
   2  10   3        5.71        6.75      2.33 o 
   3  10   3        1.06        0.82      1.78 o 
   4  10   3        6.37        4.32      2.33 o 
   5  10   3        0.81        0.59      1.86 o 
   6  10   3        1.32        1.66      2.28 o 
   7  10   3        0.16        1.23      2.12 o 
   8  10   3        0.07        0.97      2.49 o 
  -9  11   3        0.61        1.03      1.86 o 
  -8  11   3        5.24        7.20      2.45 o 
  -7  11   3        0.16       -0.79      1.84 o 
  -6  11   3       26.65       27.04      3.33 o 
  -5  11   3        0.28        0.22      1.46 o 
  -4  11   3       64.50       72.03      4.39 o 
  -3  11   3        2.61        3.43      1.64 o 
  -2  11   3      231.37      274.79     11.31 o 
  -1  11   3        3.10        3.21      3.04 o 
   0  11   3       10.55       14.76      2.52 o 
   1  11   3       13.30       15.07      3.89 o 
   2  11   3        7.14        7.69      2.56 o 
   3  11   3        2.03        0.86      1.86 o 
   4  11   3        3.73        2.73      2.26 o 
   5  11   3       31.73       37.13      4.95 o 
   6  11   3        0.14        0.88      2.01 o 
   7  11   3        1.85        1.24      2.41 o 
  -7  12   3        0.29        0.00      1.90 o 
  -6  12   3        2.18        1.71      1.82 o 
  -5  12   3        0.37        0.32      2.00 o 
  -4  12   3       27.33       29.08      3.91 o 
  -3  12   3        0.26        3.02      2.33 o 
  -2  12   3        5.33        6.73      2.56 o 
  -1  12   3       25.72       30.56      5.33 o 
   0  12   3       11.81        8.40      4.93 o 
   1  12   3       22.51       19.99      4.61 o 
   2  12   3        7.73        7.65      3.17 o 
   3  12   3        2.05        0.98      2.43 o 
   4  12   3        1.96        2.07      2.12 o 
   5  12   3        0.01        0.81      2.20 o 
  -5  13   3        8.41        7.75      2.85 o 
  -4  13   3       18.73       30.76      5.05 o 
  -3  13   3        2.88        5.46      3.15 o 
  -2  13   3        0.00       -2.03      4.06 o 
  -1  13   3       16.94       27.31      5.50 o 
   0  13   3        1.93       -0.29      3.19 o 
   1  13   3        2.88        4.93      3.77 o 
   2  13   3       11.89        8.73      3.67 o 
   3  13   3        5.33        9.52      3.48 o 
 -14   0   4        3.37        3.19      5.22 o 
 -12   0   4        0.56        1.45      3.77 o 
 -10   0   4      227.39      228.11     11.11 o 
  -8   0   4      266.44      252.70     13.30 o 
  -6   0   4       17.38       17.42      1.52 o 
  -4   0   4      701.41      686.53     49.40 o 
  -2   0   4       23.33       29.39      1.55 o 
   0   0   4     6668.88     6801.81    148.41 o 
   2   0   4      653.16      705.34     11.37 o 
   4   0   4     1308.10     1355.78     17.04 o 
   6   0   4        8.98        7.96      1.75 o 
   8   0   4      318.16      343.22     15.07 o 
  10   0   4        5.50        3.54      2.84 o 
  12   0   4        7.41        8.05      3.83 o 
 -15   1   4       14.15       13.91      5.40 o 
 -14   1   4       13.10       12.40      4.70 o 
 -13   1   4       62.31       91.20      8.19 o 
 -12   1   4        0.03       -0.36      2.43 o 
 -11   1   4       59.72       63.46      3.95 o 
 -10   1   4      107.51      103.00      4.45 o 
  -9   1   4       78.03       64.43      2.54 o 
  -8   1   4        7.99        9.61      1.20 o 
  -7   1   4        4.16        5.00      0.89 o 
  -6   1   4       76.21       80.30      2.05 o 
  -5   1   4        3.59        4.84      0.64 o 
  -4   1   4      154.67      159.41      2.58 o 
  -3   1   4     1109.93     1161.52     16.95 o 
  -2   1   4       39.48       38.26      1.21 o 
  -1   1   4      627.31      626.03     11.31 o 
   0   1   4      940.61      969.66     17.35 o 
   1   1   4       48.59       44.18      1.42 o 
   2   1   4      590.25      610.70      7.49 o 
   3   1   4      488.29      519.18      6.59 o 
   4   1   4       33.31       26.81      1.64 o 
   5   1   4     1249.93     1390.56     11.01 o 
   6   1   4       37.96       33.01      2.04 o 
   7   1   4       93.28       86.89      3.56 o 
   8   1   4       18.51       18.32      2.56 o 
   9   1   4        3.74        4.36      1.91 o 
  10   1   4       76.55       90.91      5.14 o 
  11   1   4       35.93       35.16      3.97 o 
  12   1   4        5.03        8.17      3.83 o 
 -15   2   4        5.99        7.96      4.81 o 
 -14   2   4        9.70        9.44      4.40 o 
 -13   2   4       45.47       46.51      6.35 o 
 -12   2   4       19.97       17.61      2.87 o 
 -11   2   4       64.53       68.95      4.21 o 
 -10   2   4        0.71       -0.54      1.22 o 
  -9   2   4       66.23       63.08      3.51 o 
  -8   2   4        6.16        6.53      1.33 o 
  -7   2   4      143.67      149.28      2.94 o 
  -6   2   4       43.95       35.38      1.42 o 
  -5   2   4       92.90      104.43      2.11 o 
  -4   2   4       20.41       16.84      0.98 o 
  -3   2   4       16.35       15.05      0.90 o 
  -2   2   4     2556.89     2686.98     41.42 o 
  -1   2   4     1116.33     1099.93     19.08 o 
   0   2   4     5213.69     5438.35     72.50 o 
   1   2   4      104.38      113.64     10.58 o 
   2   2   4      280.94      283.61      4.36 o 
   3   2   4      236.68      248.59      3.81 o 
   4   2   4       36.03       31.70      1.72 o 
   5   2   4      523.48      545.82      8.88 o 
   6   2   4      395.37      388.73      6.86 o 
   7   2   4        7.82        6.37      1.48 o 
   8   2   4       12.29       13.27      2.11 o 
   9   2   4        3.21        1.77      1.67 o 
  10   2   4        8.38        9.03      2.44 o 
  11   2   4        3.62        5.82      3.34 o 
  12   2   4        9.22       11.52      4.29 o 
 -15   3   4       28.27       36.40      6.75 o 
 -14   3   4        9.40        6.89      3.69 o 
 -13   3   4        8.00       10.60      2.66 o 
 -12   3   4       20.88       20.80      3.07 o 
 -11   3   4        6.40        5.29      1.95 o 
 -10   3   4       11.91       12.30      2.30 o 
  -9   3   4       51.11       51.71      3.42 o 
  -8   3   4        5.37        3.82      1.17 o 
  -7   3   4        0.06        0.80      0.74 o 
  -6   3   4     1025.17     1097.99     23.35 o 
  -5   3   4        8.01        6.86      1.07 o 
  -4   3   4       62.78       59.38      2.78 o 
  -3   3   4      205.17      221.28      6.47 o 
  -2   3   4      941.80     1006.72     21.86 o 
  -1   3   4        8.60        7.37      0.76 o 
   0   3   4       48.29       51.89      1.68 o 
   1   3   4      867.75      865.55     24.38 o 
   2   3   4      236.75      257.93      4.06 o 
   3   3   4        4.04        5.68      0.99 o 
   4   3   4       69.52       64.24      2.18 o 
   5   3   4      189.70      191.17      4.69 o 
   6   3   4        3.26        2.67      1.20 o 
   7   3   4      187.34      175.97      5.16 o 
   8   3   4       66.56       65.02      3.54 o 
   9   3   4        0.26       -1.35      1.50 o 
  10   3   4        9.97        9.42      3.48 o 
  11   3   4        1.70       -1.03      2.55 o 
  12   3   4       15.33       15.80      4.66 o 
 -14   4   4        2.63        1.28      2.33 o 
 -13   4   4        0.02        0.24      1.77 o 
 -12   4   4       35.04       31.29      3.68 o 
 -11   4   4       16.81       11.32      2.41 o 
 -10   4   4      147.55      157.42      5.99 o 
  -9   4   4        1.79        0.75      1.16 o 
  -8   4   4      115.67      111.50      4.06 o 
  -7   4   4       52.96       45.60      2.56 o 
  -6   4   4       34.51       37.12      2.03 o 
  -5   4   4      390.52      374.73     11.28 o 
  -4   4   4      323.48      338.97      9.88 o 
  -3   4   4      800.25      885.42     22.79 o 
  -2   4   4      739.92      785.14     24.10 o 
  -1   4   4      143.53      144.22      4.06 o 
   0   4   4       38.06       52.76      1.75 o 
   1   4   4      685.45      748.63     20.45 o 
   2   4   4       15.01       16.03      1.22 o 
   3   4   4       26.10       26.61      1.54 o 
   4   4   4      773.14      825.94     23.74 o 
   5   4   4       64.32       60.52      2.90 o 
   6   4   4      220.78      225.77      5.59 o 
   7   4   4        0.38       -0.20      1.17 o 
   8   4   4        2.24        1.73      1.45 o 
   9   4   4        1.85        1.18      2.11 o 
  10   4   4       58.92       59.33      5.51 o 
  11   4   4        1.72        2.47      3.05 o 
 -14   5   4        1.81        2.22      2.33 o 
 -13   5   4       19.92       20.20      3.40 o 
 -12   5   4        0.50        0.20      1.66 o 
 -11   5   4       53.09       45.17      4.08 o 
 -10   5   4       13.54       14.90      2.56 o 
  -9   5   4        1.71        1.83      1.52 o 
  -8   5   4      202.63      201.76      5.59 o 
  -7   5   4       22.86       21.26      2.16 o 
  -6   5   4       14.85       13.80      1.42 o 
  -5   5   4      105.01      101.84      3.25 o 
  -4   5   4        0.22       -0.10      0.65 o 
  -3   5   4       12.60       13.18      1.14 o 
  -2   5   4        5.48        5.84      0.93 o 
  -1   5   4      398.66      392.98     11.08 o 
   0   5   4       34.27       39.42      1.74 o 
   1   5   4      124.23      122.76      3.46 o 
   2   5   4       12.47       13.64      1.25 o 
   3   5   4      145.62      144.58      4.61 o 
   4   5   4        1.94        2.09      1.02 o 
   5   5   4      476.28      456.95     12.63 o 
   6   5   4       41.55       42.46      3.42 o 
   7   5   4        9.19        9.53      2.09 o 
   8   5   4       36.14       40.42      4.54 o 
   9   5   4       19.88       21.65      3.73 o 
  10   5   4       75.64       71.63      6.24 o 
  11   5   4        8.57        8.46      3.62 o 
 -13   6   4       49.34       57.77      6.51 o 
 -12   6   4        2.81        0.87      1.79 o 
 -11   6   4        0.01        0.17      1.69 o 
 -10   6   4        6.68        5.75      2.09 o 
  -9   6   4       12.79       14.25      2.46 o 
  -8   6   4       39.62       29.83      2.79 o 
  -7   6   4        0.50        0.29      0.97 o 
  -6   6   4        1.03        1.36      0.92 o 
  -5   6   4      132.37      128.09      5.02 o 
  -4   6   4      512.38      484.35     12.97 o 
  -3   6   4        2.26        2.55      0.76 o 
  -2   6   4        1.01        1.02      0.64 o 
  -1   6   4        6.73        7.70      1.07 o 
   0   6   4        9.40        7.61      1.06 o 
   1   6   4      121.56      104.96      3.71 o 
   2   6   4       29.76       22.68      2.07 o 
   3   6   4       53.29       45.68      3.10 o 
   4   6   4       81.75       75.72      3.92 o 
   5   6   4      440.72      467.95     11.63 o 
   6   6   4      132.19      130.00      5.65 o 
   7   6   4       28.97       27.94      4.01 o 
   8   6   4       12.08       10.59      2.92 o 
   9   6   4       28.70       24.71      4.09 o 
  10   6   4        2.02        0.67      2.45 o 
  11   6   4        6.18        5.23      3.14 o 
 -13   7   4        3.55        4.68      2.44 o 
 -12   7   4        5.65        5.91      2.51 o 
 -11   7   4       17.56       16.11      3.04 o 
 -10   7   4       86.30       84.58      5.17 o 
  -9   7   4       42.63       33.19      3.69 o 
  -8   7   4        7.41        7.34      1.76 o 
  -7   7   4      206.62      222.20      6.29 o 
  -6   7   4       35.57       32.01      2.78 o 
  -5   7   4        4.37        3.24      1.28 o 
  -4   7   4        4.35        3.72      1.09 o 
  -3   7   4       33.43       31.16      2.26 o 
  -2   7   4      286.40      298.85      7.08 o 
  -1   7   4       14.50       12.37      1.39 o 
   0   7   4       36.55       29.74      1.94 o 
   1   7   4       47.82       44.47      2.63 o 
   2   7   4      484.74      500.04     12.88 o 
   3   7   4     1218.36     1259.71     24.21 o 
   4   7   4        5.12        6.20      1.72 o 
   5   7   4       22.23       20.60      2.69 o 
   6   7   4        0.04       -0.68      1.67 o 
   7   7   4      129.68      125.37      6.97 o 
   8   7   4        0.10       -1.52      1.89 o 
   9   7   4       78.55       81.93      9.07 o 
  10   7   4        1.04        2.53      2.50 o 
 -12   8   4        0.02       -0.09      1.71 o 
 -11   8   4        0.16        0.27      1.94 o 
 -10   8   4        1.88        1.13      1.63 o 
  -9   8   4      109.08      128.10      6.04 o 
  -8   8   4       30.59       24.52      2.92 o 
  -7   8   4        0.00        1.04      1.29 o 
  -6   8   4      132.28      125.49      4.81 o 
  -5   8   4      227.90      237.25     11.50 o 
  -4   8   4       29.45       28.81      2.80 o 
  -3   8   4      106.59      109.38      5.17 o 
  -2   8   4        7.54        7.72      1.45 o 
  -1   8   4        0.05        0.06      0.80 o 
   0   8   4       37.59       37.25      2.28 o 
   1   8   4      149.95      150.14      5.56 o 
   2   8   4        7.94        8.27      1.80 o 
   3   8   4       26.21       20.69      2.62 o 
   4   8   4       14.49       14.34      2.36 o 
   5   8   4       41.62       43.14      4.59 o 
   6   8   4        2.57        2.87      2.06 o 
   7   8   4        0.02        0.48      2.01 o 
   8   8   4       12.81       15.11      3.70 o 
   9   8   4       64.66       64.82      6.52 o 
 -11   9   4        9.49       10.59      2.77 o 
 -10   9   4       15.71       17.04      3.24 o 
  -9   9   4        0.00        0.13      1.64 o 
  -8   9   4        4.19        3.31      1.69 o 
  -7   9   4       25.37       20.89      2.76 o 
  -6   9   4       27.25       28.93      3.00 o 
  -5   9   4       63.69       64.88      3.52 o 
  -4   9   4      119.53      121.10      5.14 o 
  -3   9   4       84.39       80.12      5.73 o 
  -2   9   4       89.85       83.34      3.59 o 
  -1   9   4       36.98       37.37      3.25 o 
   0   9   4      198.98      200.29      6.29 o 
   1   9   4       24.80       22.15      2.74 o 
   2   9   4      217.34      232.29      9.64 o 
   3   9   4       15.58       13.68      2.37 o 
   4   9   4       32.53       27.53      3.96 o 
   5   9   4        5.62        7.72      2.56 o 
   6   9   4       65.61       73.24      7.70 o 
   7   9   4        0.05        2.16      2.58 o 
   8   9   4        9.72       12.55      3.85 o 
   9   9   4       26.28       34.13      7.05 o 
 -10  10   4        3.55        0.55      1.66 o 
  -9  10   4        1.01       -0.30      1.89 o 
  -8  10   4        0.01       -0.53      1.60 o 
  -7  10   4        0.71       -0.23      1.47 o 
  -6  10   4       17.92       14.90      2.45 o 
  -5  10   4        5.40        6.64      1.92 o 
  -4  10   4       14.10       16.22      2.64 o 
  -3  10   4       24.12       27.07      3.77 o 
  -2  10   4       48.63       45.57      4.34 o 
  -1  10   4      253.55      278.45     18.38 o 
   0  10   4        0.76        0.65      1.54 o 
   1  10   4       13.80       12.21      2.00 o 
   2  10   4       61.09       54.34      4.95 o 
   3  10   4      145.88      138.86      8.28 o 
   4  10   4       31.80       32.89      4.40 o 
   5  10   4       84.68      100.68      6.63 o 
   6  10   4        3.41        1.93      2.37 o 
   7  10   4        3.98        5.81      3.28 o 
  -9  11   4        0.83       -0.91      1.75 o 
  -8  11   4        0.50        0.76      1.86 o 
  -7  11   4        2.97        7.05      2.27 o 
  -6  11   4       18.79       20.20      2.96 o 
  -5  11   4       33.52       33.35      3.86 o 
  -4  11   4        3.94        4.27      2.05 o 
  -3  11   4       23.57       23.76      3.86 o 
  -2  11   4       29.74       33.54      4.38 o 
  -1  11   4       35.51       41.90      4.60 o 
   0  11   4       34.34       27.56      3.90 o 
   1  11   4        0.03        0.43      2.25 o 
   2  11   4        0.56        1.42      2.35 o 
   3  11   4       18.11       22.48      3.83 o 
   4  11   4        4.61        6.53      2.54 o 
   5  11   4        2.00        1.90      2.18 o 
   6  11   4       12.91       21.30      4.29 o 
  -7  12   4        0.20       -0.80      2.00 o 
  -6  12   4        0.30       -0.33      1.90 o 
  -5  12   4       20.79       26.58      3.89 o 
  -4  12   4       18.35       22.01      3.48 o 
  -3  12   4        0.93       -0.33      2.23 o 
  -2  12   4        3.28        2.65      2.64 o 
  -1  12   4       16.65       13.31      3.96 o 
   0  12   4        3.15        4.07      2.97 o 
   1  12   4        6.11        6.95      3.48 o 
   2  12   4        1.51        1.84      3.62 o 
   3  12   4        4.64        3.59      2.76 o 
   4  12   4        2.87        2.48      2.38 o 
  -4  13   4       13.55       15.63      4.13 o 
  -3  13   4        7.76        8.87      3.55 o 
  -2  13   4       22.19       29.26      8.40 o 
  -1  13   4        0.68        2.61      4.06 o 
   0  13   4        1.96        2.61      3.48 o 
   1  13   4        5.37        7.24      4.93 o 
   2  13   4        1.15        2.59      3.20 o 
 -15   0   5       68.72       77.07     12.17 o 
 -13   0   5       84.16       86.34     11.30 o 
 -11   0   5        5.51        1.74      2.46 o 
  -9   0   5      244.88      261.57      9.92 o 
  -7   0   5       47.22       50.85      2.41 o 
  -5   0   5     1218.83     1338.40     35.61 o 
  -3   0   5      944.74      893.63     22.15 o 
  -1   0   5      159.73      180.88      4.42 o 
   1   0   5       18.38       16.05      1.51 o 
   3   0   5     2232.79     2359.37     40.73 o 
   5   0   5      478.40      521.88      9.50 o 
   7   0   5        2.48        2.94      2.09 o 
   9   0   5       16.12       11.10      3.55 o 
  11   0   5       30.33       34.19      8.40 o 
 -15   1   5       51.24       71.92      8.46 o 
 -14   1   5       40.99       40.44      6.39 o 
 -13   1   5       26.90       28.69      6.66 o 
 -12   1   5      146.75      152.11     11.73 o 
 -11   1   5        0.30        1.37      1.46 o 
 -10   1   5      211.26      192.42      9.53 o 
  -9   1   5       18.75       20.16      2.01 o 
  -8   1   5       15.37       16.43      1.41 o 
  -7   1   5        0.52        1.58      0.67 o 
  -6   1   5      143.50      140.79      2.62 o 
  -5   1   5      230.89      248.96      5.11 o 
  -4   1   5      296.74      333.05      8.36 o 
  -3   1   5      279.40      268.54      4.29 o 
  -2   1   5     1103.44     1145.06     19.68 o 
  -1   1   5     4120.34     4451.26     65.78 o 
   0   1   5     2673.35     2786.35     39.21 o 
   1   1   5       43.25       48.45      1.59 o 
   2   1   5      271.83      256.13      3.78 o 
   3   1   5        0.00       -0.13      0.58 o 
   4   1   5      724.95      747.62      7.45 o 
   5   1   5      541.90      548.84      6.83 o 
   6   1   5       83.26       79.32      3.30 o 
   7   1   5      110.16      112.55      4.17 o 
   8   1   5       21.51       22.97      2.89 o 
   9   1   5       26.13       26.35      3.29 o 
  10   1   5       49.99       56.26      5.40 o 
  11   1   5        0.94        1.37      2.29 o 
  12   1   5        7.52        9.85      4.64 o 
 -15   2   5        0.07       -2.40      2.99 o 
 -14   2   5        3.38        4.31      3.79 o 
 -13   2   5       14.43       13.76      4.30 o 
 -12   2   5       77.42       77.20      4.67 o 
 -11   2   5       92.45       93.83      4.68 o 
 -10   2   5       73.35       60.87      3.75 o 
  -9   2   5       28.58       31.69      2.38 o 
  -8   2   5      463.06      484.07      8.12 o 
  -7   2   5      499.28      542.56      7.41 o 
  -6   2   5      625.51      699.85     11.40 o 
  -5   2   5      443.98      434.45     10.17 o 
  -4   2   5     2096.88     2276.89     38.55 o 
  -3   2   5       62.89       50.15      1.61 o 
  -2   2   5      582.74      653.86     13.28 o 
  -1   2   5       38.50       36.74      2.05 o 
   0   2   5      310.48      349.70      9.68 o 
   1   2   5     1255.20     1357.68     25.44 o 
   2   2   5      814.06      881.25     10.60 o 
   3   2   5       50.36       57.22      2.08 o 
   4   2   5       41.63       42.58      2.00 o 
   5   2   5        4.15        3.99      1.14 o 
   6   2   5        4.43        4.13      1.28 o 
   7   2   5       40.82       38.70      2.90 o 
   8   2   5       86.59       94.27      4.74 o 
   9   2   5       55.42       55.89      5.01 o 
  10   2   5        0.35        0.86      2.00 o 
  11   2   5        2.18        1.66      2.78 o 
 -15   3   5       23.01       29.36      6.25 o 
 -14   3   5        0.30       -1.37      2.99 o 
 -13   3   5        1.60       -0.29      1.69 o 
 -12   3   5       11.26       10.51      2.48 o 
 -11   3   5       92.32       92.37      5.27 o 
 -10   3   5      677.04      714.36     14.51 o 
  -9   3   5       25.09       25.83      2.42 o 
  -8   3   5        2.46        1.65      0.92 o 
  -7   3   5      104.06       99.78      2.83 o 
  -6   3   5      149.15      141.18      3.99 o 
  -5   3   5        5.60        4.38      1.00 o 
  -4   3   5     1065.91     1177.25     22.10 o 
  -3   3   5       73.57       73.22      2.26 o 
  -2   3   5      794.41      813.66     16.02 o 
  -1   3   5      340.61      362.79     10.41 o 
   0   3   5     2272.99     2362.88     45.21 o 
   1   3   5        7.34        7.87      0.88 o 
   2   3   5       86.31       87.40      2.34 o 
   3   3   5      342.30      363.92      4.94 o 
   4   3   5       10.97        7.98      1.35 o 
   5   3   5        0.49        0.27      0.88 o 
   6   3   5        4.73        6.17      1.47 o 
   7   3   5      206.59      235.30      7.01 o 
   8   3   5      486.50      522.16     10.82 o 
   9   3   5        5.64        6.35      2.08 o 
  10   3   5        0.09        0.11      2.43 o 
  11   3   5        7.79       10.29      4.10 o 
 -14   4   5        0.54        0.96      2.55 o 
 -13   4   5        2.18        1.04      1.88 o 
 -12   4   5        8.96        8.96      2.36 o 
 -11   4   5      151.69      139.89      5.91 o 
 -10   4   5       12.34       15.79      2.56 o 
  -9   4   5        8.90       10.51      1.83 o 
  -8   4   5        0.00       -0.62      0.82 o 
  -7   4   5        3.93        2.06      0.89 o 
  -6   4   5       23.34       21.02      1.85 o 
  -5   4   5      165.47      163.52      5.09 o 
  -4   4   5        6.14        5.16      1.07 o 
  -3   4   5      503.72      535.67     14.23 o 
  -2   4   5     2595.63     2735.83     56.81 o 
  -1   4   5      210.81      216.20      4.82 o 
   0   4   5     1963.39     2210.50     43.15 o 
   1   4   5       94.96      114.67      2.61 o 
   2   4   5      169.57      174.84      3.40 o 
   3   4   5      151.11      165.54      5.68 o 
   4   4   5      128.05      117.39      4.51 o 
   5   4   5       33.80       28.05      2.84 o 
   6   4   5      206.22      230.17      7.99 o 
   7   4   5        5.23        4.45      1.79 o 
   8   4   5       18.35       16.76      2.48 o 
   9   4   5        6.33        6.76      2.59 o 
  10   4   5        0.11        1.05      2.90 o 
  11   4   5        0.25        1.72      3.13 o 
 -14   5   5        0.79        0.79      2.08 o 
 -13   5   5       12.89       12.20      3.01 o 
 -12   5   5      100.70       99.20      5.56 o 
 -11   5   5        0.34        1.34      1.73 o 
 -10   5   5       22.10       21.29      2.84 o 
  -9   5   5      194.58      209.23      9.94 o 
  -8   5   5       82.30       65.88      3.30 o 
  -7   5   5      336.08      324.17      6.63 o 
  -6   5   5       88.48      101.17      3.46 o 
  -5   5   5      209.44      205.87      7.00 o 
  -4   5   5       49.06       46.09      2.28 o 
  -3   5   5        0.23        0.23      0.58 o 
  -2   5   5        2.89        1.59      0.70 o 
  -1   5   5      368.14      371.35      8.19 o 
   0   5   5      273.58      296.68      6.80 o 
   1   5   5        0.09       -0.05      0.62 o 
   2   5   5        7.33        7.12      1.20 o 
   3   5   5      225.50      224.45      5.43 o 
   4   5   5      373.02      360.92     15.18 o 
   5   5   5     1161.14     1212.20     30.15 o 
   6   5   5      220.52      206.56      6.68 o 
   7   5   5        0.09        0.17      1.38 o 
   8   5   5       45.26       39.67      4.68 o 
   9   5   5       10.23       12.97      2.85 o 
  10   5   5        4.38        4.27      2.71 o 
  11   5   5        2.24        5.39      3.42 o 
 -14   6   5        7.53        4.53      2.62 o 
 -13   6   5        6.43        5.98      2.52 o 
 -12   6   5        0.81       -0.13      1.81 o 
 -11   6   5        5.60        2.79      1.90 o 
 -10   6   5       81.79       78.31      4.77 o 
  -9   6   5        0.17       -0.60      1.18 o 
  -8   6   5       14.20       13.34      2.04 o 
  -7   6   5      198.62      199.94      5.56 o 
  -6   6   5      219.88      229.70      9.49 o 
  -5   6   5      254.48      271.52      9.10 o 
  -4   6   5      119.09      111.09      3.58 o 
  -3   6   5       14.94       11.21      1.43 o 
  -2   6   5       98.21      101.99      5.27 o 
  -1   6   5      147.28      122.20      3.14 o 
   0   6   5       99.67       95.94      2.82 o 
   1   6   5       60.88       54.41      2.59 o 
   2   6   5        0.01        0.69      1.06 o 
   3   6   5      106.07      109.07      4.55 o 
   4   6   5       15.80       14.67      2.49 o 
   5   6   5       28.99       25.36      3.03 o 
   6   6   5      126.81      138.03      5.72 o 
   7   6   5       19.78       17.78      3.45 o 
   8   6   5        0.00       -0.46      2.06 o 
   9   6   5        0.06       -0.13      2.14 o 
  10   6   5       14.16       12.93      3.49 o 
 -13   7   5        2.50        2.95      2.27 o 
 -12   7   5        0.08        0.15      1.88 o 
 -11   7   5        0.01       -0.79      1.60 o 
 -10   7   5        0.46        1.28      1.81 o 
  -9   7   5       61.78       62.44      4.01 o 
  -8   7   5       13.67       12.69      2.08 o 
  -7   7   5       51.01       45.00      3.25 o 
  -6   7   5       30.66       32.55      2.99 o 
  -5   7   5       11.99       10.80      1.69 o 
  -4   7   5        4.75        5.05      1.22 o 
  -3   7   5       58.63       52.18      2.93 o 
  -2   7   5        0.40        0.69      0.72 o 
  -1   7   5       44.26       37.64      2.47 o 
   0   7   5       68.46       64.58      3.62 o 
   1   7   5      251.57      249.16     12.55 o 
   2   7   5       28.29       21.03      2.64 o 
   3   7   5     1544.18     1611.63     37.27 o 
   4   7   5       51.41       54.23      3.84 o 
   5   7   5       76.03       72.87      4.33 o 
   6   7   5        3.22        2.05      2.16 o 
   7   7   5       36.81       37.58      4.79 o 
   8   7   5        0.82       -1.31      2.33 o 
   9   7   5        5.73        5.65      3.11 o 
 -12   8   5        0.19        0.61      1.99 o 
 -11   8   5        0.04       -0.25      1.86 o 
 -10   8   5       30.72       32.09      3.89 o 
  -9   8   5        9.82       11.03      2.26 o 
  -8   8   5       85.77       82.73      4.41 o 
  -7   8   5       67.15       67.73      4.05 o 
  -6   8   5       27.25       28.85      3.15 o 
  -5   8   5       14.16       13.71      2.30 o 
  -4   8   5       44.41       40.67      3.30 o 
  -3   8   5       19.98       21.41      2.16 o 
  -2   8   5      570.09      599.57     14.51 o 
  -1   8   5       99.72      104.85      3.92 o 
   0   8   5       30.14       36.00      3.09 o 
   1   8   5       74.73       76.55      4.07 o 
   2   8   5      347.33      368.29      8.71 o 
   3   8   5       42.23       42.82      3.60 o 
   4   8   5       45.31       41.02      3.71 o 
   5   8   5        0.14       -0.36      1.87 o 
   6   8   5       54.63       48.37      5.24 o 
   7   8   5        0.19       -0.21      2.27 o 
   8   8   5        0.82        0.76      2.67 o 
   9   8   5        0.33        1.51      3.32 o 
 -11   9   5        1.27        3.02      2.26 o 
 -10   9   5        0.95        0.12      1.84 o 
  -9   9   5        9.21        8.87      2.21 o 
  -8   9   5        5.61        5.53      1.87 o 
  -7   9   5       11.31       13.81      2.30 o 
  -6   9   5       51.91       52.35      3.42 o 
  -5   9   5      170.55      165.88      6.12 o 
  -4   9   5        2.08        1.89      1.77 o 
  -3   9   5       24.68       22.85      2.82 o 
  -2   9   5       19.36       17.02      2.47 o 
  -1   9   5      398.22      403.68     19.96 o 
   0   9   5      940.63     1010.59     37.09 o 
   1   9   5       20.48       17.77      2.56 o 
   2   9   5       34.03       31.80      3.36 o 
   3   9   5       75.18       79.13      4.11 o 
   4   9   5       48.67       48.12      4.95 o 
   5   9   5       22.33       22.93      3.89 o 
   6   9   5        8.87       10.29      4.06 o 
   7   9   5        8.16        6.78      3.15 o 
   8   9   5        9.63       20.21      4.62 o 
 -10  10   5       10.31       12.76      2.95 o 
  -9  10   5        1.74        3.40      2.01 o 
  -8  10   5        1.40        1.89      1.78 o 
  -7  10   5       14.46        9.21      2.22 o 
  -6  10   5        1.11        1.99      1.71 o 
  -5  10   5       29.05       32.83      4.21 o 
  -4  10   5       71.72       70.13      5.35 o 
  -3  10   5        2.85        3.53      2.03 o 
  -2  10   5      112.53      121.64      5.45 o 
  -1  10   5       34.84       33.76      4.07 o 
   0  10   5       18.25       16.56      3.09 o 
   1  10   5        3.90        3.04      1.87 o 
   2  10   5       28.85       28.35      3.32 o 
   3  10   5        1.03        5.27      2.33 o 
   4  10   5       13.66       13.48      3.38 o 
   5  10   5        9.81       10.26      3.02 o 
   6  10   5        3.96        4.00      2.72 o 
   7  10   5       23.76       25.22      4.89 o 
  -9  11   5        0.33       -1.38      2.27 o 
  -8  11   5        4.90        6.42      2.65 o 
  -7  11   5        2.03        1.06      2.11 o 
  -6  11   5        4.23        5.44      2.40 o 
  -5  11   5       12.08       10.33      2.67 o 
  -4  11   5        6.02        3.04      2.28 o 
  -3  11   5       48.34       52.45      5.08 o 
  -2  11   5      167.33      159.34      9.51 o 
  -1  11   5       39.91       40.97      4.63 o 
   0  11   5        3.05        5.10      2.30 o 
   1  11   5        4.14        1.92      2.61 o 
   2  11   5       22.79       24.85      5.36 o 
   3  11   5        7.82        9.01      2.98 o 
   4  11   5        4.09        5.27      2.70 o 
   5  11   5       17.37       33.67      4.22 o 
  -7  12   5        0.03       -0.56      1.95 o 
  -6  12   5        0.19        0.10      2.16 o 
  -5  12   5       78.90      108.80      6.33 o 
  -4  12   5       25.10       28.98      3.54 o 
  -3  12   5        2.74        5.56      3.17 o 
  -2  12   5        9.78       12.12      3.96 o 
  -1  12   5        5.67        7.40      3.26 o 
   0  12   5        3.47        4.64      3.26 o 
   1  12   5        1.71        0.51      2.55 o 
   2  12   5        0.68        0.05      2.51 o 
   3  12   5        0.18       -0.05      2.63 o 
   4  12   5        1.11        1.93      3.38 o 
  -4  13   5        2.69        4.73      3.45 o 
  -3  13   5       12.85       14.15      3.31 o 
  -2  13   5        0.90        2.72      2.98 o 
  -1  13   5        6.45       10.43      5.50 o 
   0  13   5        5.40       12.17      5.50 o 
   1  13   5        0.17       -1.28      2.78 o 
 -14   0   6        3.07        6.66      4.93 o 
 -12   0   6      201.44      229.46     15.65 o 
 -10   0   6       23.59       23.07      3.75 o 
  -8   0   6       76.40       76.47      3.05 o 
  -6   0   6     4994.06     5760.02    174.75 o 
  -4   0   6        1.12        3.34      1.00 o 
  -2   0   6     1481.33     1598.93     48.20 o 
   0   0   6       90.57       71.41      2.84 o 
   2   0   6     3717.14     4124.58     71.90 o 
   4   0   6        2.25        2.44      1.22 o 
   6   0   6       43.52       40.82      3.50 o 
   8   0   6       32.40       40.41      5.94 o 
  10   0   6       25.10       30.42      7.82 o 
 -15   1   6       11.92       12.46      4.73 o 
 -14   1   6       43.33       39.55      6.56 o 
 -13   1   6      162.62      174.84     10.34 o 
 -12   1   6        0.30       -0.02      2.00 o 
 -11   1   6       77.19       67.27      4.86 o 
 -10   1   6       60.26       61.08      3.66 o 
  -9   1   6       10.71        8.07      1.35 o 
  -8   1   6       15.09       15.05      1.30 o 
  -7   1   6        1.23        0.77      0.61 o 
  -6   1   6      509.60      542.39     10.93 o 
  -5   1   6      414.39      398.48      8.23 o 
  -4   1   6      354.29      379.24     10.30 o 
  -3   1   6        2.95        1.54      0.60 o 
  -2   1   6      226.06      234.70      3.19 o 
  -1   1   6       79.34       70.73      2.10 o 
   0   1   6        4.72        4.54      0.74 o 
   1   1   6       85.52       81.83      2.22 o 
   2   1   6      127.84      127.05      2.93 o 
   3   1   6      195.57      189.00      3.77 o 
   4   1   6      353.27      377.01      5.64 o 
   5   1   6       13.85       13.60      1.57 o 
   6   1   6        0.04        0.57      0.97 o 
   7   1   6        0.14        0.51      1.34 o 
   8   1   6       66.94       68.36      5.27 o 
   9   1   6       59.61       57.52      5.34 o 
  10   1   6      100.29      110.03      8.39 o 
  11   1   6        5.11        9.07      3.46 o 
 -15   2   6        8.76       13.01      4.66 o 
 -14   2   6        0.36       -1.08      3.17 o 
 -13   2   6       61.13       61.36      5.58 o 
 -12   2   6        0.72        0.98      2.07 o 
 -11   2   6       17.42       25.20      3.02 o 
 -10   2   6       55.10       45.63      3.43 o 
  -9   2   6      236.51      249.69      5.95 o 
  -8   2   6      119.20      125.15      3.49 o 
  -7   2   6      261.26      288.47      7.40 o 
  -6   2   6       49.41       37.19      1.71 o 
  -5   2   6       62.55       59.21      1.97 o 
  -4   2   6       19.88       29.11      1.50 o 
  -3   2   6     2913.00     3336.86     47.41 o 
  -2   2   6      158.45      171.89      3.30 o 
  -1   2   6     2399.04     2679.27     51.24 o 
   0   2   6     5023.27     5613.44    122.41 o 
   1   2   6     2299.59     2363.28     26.95 o 
   2   2   6       48.98       44.98      1.85 o 
   3   2   6      139.30      155.50      3.46 o 
   4   2   6        2.61        2.68      0.94 o 
   5   2   6      143.66      135.60      4.88 o 
   6   2   6       82.72       87.70      4.27 o 
   7   2   6       11.27        9.33      2.10 o 
   8   2   6        3.83        3.67      2.20 o 
   9   2   6        5.95        5.77      2.47 o 
  10   2   6       15.32       15.91      3.55 o 
  11   2   6        8.57       13.33      5.79 o 
 -15   3   6        0.00        0.87      3.48 o 
 -14   3   6        0.81       -0.78      2.99 o 
 -13   3   6        0.01       -0.63      1.99 o 
 -12   3   6      115.37      137.35      7.12 o 
 -11   3   6      423.12      441.59     11.19 o 
 -10   3   6      111.66      106.81      4.93 o 
  -9   3   6      140.15      131.60      4.42 o 
  -8   3   6      122.93      110.90      3.45 o 
  -7   3   6       46.51       38.31      2.36 o 
  -6   3   6       30.65       36.12      2.19 o 
  -5   3   6      585.39      592.16     10.32 o 
  -4   3   6      254.74      240.13      5.59 o 
  -3   3   6     1506.67     1691.66     27.71 o 
  -2   3   6        1.38        0.60      0.47 o 
  -1   3   6     2945.96     3142.13     78.52 o 
   0   3   6       81.42       65.17      2.55 o 
   1   3   6      699.26      761.23      9.75 o 
   2   3   6       10.49        9.72      1.25 o 
   3   3   6       82.13       70.89      2.82 o 
   4   3   6      120.47      108.18      4.34 o 
   5   3   6      150.44      142.77      5.17 o 
   6   3   6        4.38        3.21      1.57 o 
   7   3   6      526.24      543.17     10.93 o 
   8   3   6      129.31      137.09      5.97 o 
   9   3   6       37.57       43.82      4.90 o 
  10   3   6        1.09        2.04      2.63 o 
  11   3   6        0.37        0.35      2.89 o 
 -15   4   6        9.45       11.23      4.80 o 
 -14   4   6        0.17        0.21      2.44 o 
 -13   4   6        0.95        1.01      1.88 o 
 -12   4   6       37.13       41.04      4.03 o 
 -11   4   6        0.07        0.33      1.62 o 
 -10   4   6       51.99       49.77      3.41 o 
  -9   4   6        1.23        0.16      1.05 o 
  -8   4   6      154.26      152.23      4.11 o 
  -7   4   6      238.39      222.91      5.20 o 
  -6   4   6      150.04      150.88      4.07 o 
  -5   4   6        0.06        0.45      0.67 o 
  -4   4   6      258.09      247.38      7.13 o 
  -3   4   6      591.61      607.02      8.77 o 
  -2   4   6     1133.99     1310.98     27.96 o 
  -1   4   6     1277.36     1392.46     43.98 o 
   0   4   6       23.16       26.93      1.90 o 
   1   4   6        5.69        6.17      1.14 o 
   2   4   6        6.77       10.96      1.42 o 
   3   4   6       28.39       21.49      2.42 o 
   4   4   6       13.74       15.98      2.24 o 
   5   4   6        0.99       -0.55      1.20 o 
   6   4   6        8.38       11.69      2.30 o 
   7   4   6       19.86       21.04      2.97 o 
   8   4   6       26.97       25.77      3.37 o 
   9   4   6       11.20       20.39      3.89 o 
  10   4   6        6.03        4.44      3.20 o 
 -14   5   6        3.51        6.07      2.53 o 
 -13   5   6        0.20        0.37      1.89 o 
 -12   5   6       13.95       10.89      2.71 o 
 -11   5   6       21.47       22.83      3.28 o 
 -10   5   6        7.39        5.54      1.70 o 
  -9   5   6      174.85      168.22      5.46 o 
  -8   5   6      531.84      532.95      8.98 o 
  -7   5   6       25.22       21.59      2.11 o 
  -6   5   6       45.35       46.03      2.60 o 
  -5   5   6       90.06       88.62      3.17 o 
  -4   5   6        5.27        3.18      1.00 o 
  -3   5   6      179.92      183.40      5.40 o 
  -2   5   6       27.46       25.68      1.78 o 
  -1   5   6       93.05       95.61      4.09 o 
   0   5   6        1.08        2.43      0.92 o 
   1   5   6        0.01        0.37      0.72 o 
   2   5   6       19.39       17.28      2.23 o 
   3   5   6      154.93      157.21      5.35 o 
   4   5   6      371.79      380.60      8.60 o 
   5   5   6      414.22      426.65      9.58 o 
   6   5   6       16.70       17.69      2.74 o 
   7   5   6       41.19       44.14      4.01 o 
   8   5   6        8.24        9.02      2.76 o 
   9   5   6        2.79        1.94      2.44 o 
  10   5   6        4.48        1.85      2.41 o 
 -14   6   6        2.84        0.48      2.00 o 
 -13   6   6       13.33       14.92      3.35 o 
 -12   6   6        7.72        8.08      2.47 o 
 -11   6   6        0.01        0.10      1.73 o 
 -10   6   6       10.82        6.86      1.94 o 
  -9   6   6      120.17      124.93      4.86 o 
  -8   6   6      176.96      174.65      5.48 o 
  -7   6   6       87.42       87.30      4.28 o 
  -6   6   6       12.73       10.11      1.64 o 
  -5   6   6      606.98      623.80     20.08 o 
  -4   6   6        8.20        6.91      1.27 o 
  -3   6   6       96.34      100.71      3.34 o 
  -2   6   6        0.43        1.46      0.88 o 
  -1   6   6        2.48        1.74      0.93 o 
   0   6   6        2.75        1.12      0.87 o 
   1   6   6       72.78       63.39      4.39 o 
   2   6   6       11.59       13.18      2.10 o 
   3   6   6       13.53        9.85      2.05 o 
   4   6   6       82.63       79.64      4.80 o 
   5   6   6      128.96      128.29      5.53 o 
   6   6   6       10.61       10.99      2.46 o 
   7   6   6        1.67        1.31      2.21 o 
   8   6   6        0.20        2.92      2.86 o 
   9   6   6       13.16       14.13      3.73 o 
 -13   7   6        2.07        3.92      2.45 o 
 -12   7   6        0.09        0.02      1.93 o 
 -11   7   6        4.55        4.29      2.10 o 
 -10   7   6        4.07        2.12      1.60 o 
  -9   7   6       11.81       10.02      2.09 o 
  -8   7   6       48.45       49.65      3.49 o 
  -7   7   6       31.05       24.85      3.02 o 
  -6   7   6      796.02      833.61     29.06 o 
  -5   7   6      556.88      566.85     18.24 o 
  -4   7   6      457.83      463.48     13.26 o 
  -3   7   6       30.48       26.03      2.63 o 
  -2   7   6       37.90       33.44      2.84 o 
  -1   7   6        1.80        2.10      1.11 o 
   0   7   6      462.42      453.36     12.71 o 
   1   7   6       67.61       66.40      3.84 o 
   2   7   6      916.75      997.94     17.19 o 
   3   7   6       72.91       78.94      4.37 o 
   4   7   6       18.92       14.17      2.46 o 
   5   7   6       25.54       22.69      3.05 o 
   6   7   6        4.00        3.71      2.38 o 
   7   7   6        0.53        0.83      2.23 o 
   8   7   6       12.28       11.83      3.57 o 
   9   7   6        5.05        6.88      3.24 o 
 -12   8   6        0.33       -0.51      1.92 o 
 -11   8   6        3.51        2.78      2.06 o 
 -10   8   6       24.20       18.76      2.80 o 
  -9   8   6        2.52        1.54      1.47 o 
  -8   8   6        8.17        6.29      1.88 o 
  -7   8   6      335.02      361.48     13.48 o 
  -6   8   6      114.39      111.57      7.95 o 
  -5   8   6      351.10      357.27     10.25 o 
  -4   8   6        0.39        2.39      1.50 o 
  -3   8   6      140.84      152.19      5.55 o 
  -2   8   6       14.41       11.58      2.08 o 
  -1   8   6      174.20      167.41      5.68 o 
   0   8   6      111.08      118.92      4.97 o 
   1   8   6        1.93        3.14      1.58 o 
   2   8   6       37.44       33.12      3.29 o 
   3   8   6       93.54       87.39      4.72 o 
   4   8   6       45.86       49.50      4.09 o 
   5   8   6        1.61        1.54      2.11 o 
   6   8   6        7.18        6.47      2.78 o 
   7   8   6        2.95        1.53      2.56 o 
   8   8   6        1.05        1.54      2.78 o 
 -11   9   6        0.23        1.02      1.86 o 
 -10   9   6        2.10        1.84      1.72 o 
  -9   9   6        3.82        3.01      1.75 o 
  -8   9   6        0.94        0.15      1.42 o 
  -7   9   6       25.34       19.31      3.06 o 
  -6   9   6        1.87        2.45      1.92 o 
  -5   9   6       67.50       67.08      5.23 o 
  -4   9   6      267.68      283.17     15.25 o 
  -3   9   6       52.53       54.77      3.96 o 
  -2   9   6       12.50       11.89      2.25 o 
  -1   9   6       25.90       22.71      3.62 o 
   0   9   6      623.17      658.47     26.17 o 
   1   9   6      131.12      130.92      5.53 o 
   2   9   6       12.76        9.92      2.23 o 
   3   9   6        0.79        2.78      1.62 o 
   4   9   6       20.61       21.13      3.73 o 
   5   9   6       26.88       20.13      3.99 o 
   6   9   6        4.11        5.16      2.89 o 
   7   9   6        0.32        0.89      2.61 o 
 -10  10   6        5.54        3.08      2.08 o 
  -9  10   6        1.19        4.55      2.47 o 
  -8  10   6        5.35        8.31      2.64 o 
  -7  10   6        1.79        2.80      2.06 o 
  -6  10   6        0.21        0.15      1.89 o 
  -5  10   6       16.41       24.14      3.90 o 
  -4  10   6        0.81       -1.40      1.40 o 
  -3  10   6      103.31      116.58      6.37 o 
  -2  10   6        8.70        6.66      2.48 o 
  -1  10   6        2.41        3.56      2.04 o 
   0  10   6        1.72        3.12      1.99 o 
   1  10   6       14.21       14.34      3.11 o 
   2  10   6       23.57       22.70      3.12 o 
   3  10   6        5.53        2.68      2.21 o 
   4  10   6        2.00        5.60      2.93 o 
   5  10   6        1.51        0.64      2.50 o 
   6  10   6        3.13        3.17      2.93 o 
  -9  11   6        1.82        5.50      2.68 o 
  -8  11   6        0.41        2.98      2.33 o 
  -7  11   6        7.69        9.22      2.80 o 
  -6  11   6        1.68        1.91      2.17 o 
  -5  11   6       28.57       35.60      4.79 o 
  -4  11   6       36.45       39.22      4.83 o 
  -3  11   6      126.87      152.83      9.72 o 
  -2  11   6        8.69        6.52      3.07 o 
  -1  11   6       31.08       36.94      4.61 o 
   0  11   6       19.11       22.01      3.70 o 
   1  11   6        1.16       -0.31      1.95 o 
   2  11   6        1.64        1.08      2.76 o 
   3  11   6        0.00        1.56      2.97 o 
   4  11   6        6.92        8.97      3.45 o 
   5  11   6        0.20        0.29      2.81 o 
  -7  12   6        4.49        6.14      2.70 o 
  -6  12   6        1.84        3.15      2.44 o 
  -5  12   6        1.12        1.56      1.74 o 
  -4  12   6        0.00        0.82      2.84 o 
  -3  12   6        0.08        2.34      2.92 o 
  -2  12   6        6.17        9.30      3.62 o 
  -1  12   6        0.68        0.44      2.35 o 
   0  12   6        6.22        9.29      3.69 o 
   1  12   6        0.62        2.04      2.94 o 
   2  12   6        4.99        8.30      4.64 o 
   3  12   6        7.80       13.33      4.58 o 
  -3  13   6        0.82        2.50      2.94 o 
  -2  13   6        0.49        1.50      2.57 o 
 -15   0   7        1.49        0.87      4.35 o 
 -13   0   7        4.14        7.24      4.93 o 
 -11   0   7      150.92      146.19     11.44 o 
  -9   0   7       91.27       93.33      3.68 o 
  -7   0   7      272.05      279.40      9.04 o 
  -5   0   7      219.62      186.21      5.04 o 
  -3   0   7       52.09       50.78      2.51 o 
  -1   0   7        1.69        2.20      0.90 o 
   1   0   7       43.43       46.70      2.67 o 
   3   0   7      127.51      127.60      4.68 o 
   5   0   7       21.22       19.14      3.49 o 
   7   0   7        5.86        5.50      3.77 o 
   9   0   7        2.65        4.93      4.35 o 
 -15   1   7       12.75       14.89      4.70 o 
 -14   1   7      151.08      175.57     10.86 o 
 -13   1   7       84.48       88.54      7.89 o 
 -12   1   7       10.46        8.26      2.67 o 
 -11   1   7       23.91       24.76      2.97 o 
 -10   1   7        0.20        0.13      1.00 o 
  -9   1   7      286.01      285.97      5.96 o 
  -8   1   7      438.61      432.37      8.53 o 
  -7   1   7       20.34       16.65      1.47 o 
  -6   1   7       43.40       42.52      1.90 o 
  -5   1   7       73.13       62.35      2.15 o 
  -4   1   7      151.88      143.66      3.00 o 
  -3   1   7      672.42      767.15     14.94 o 
  -2   1   7      465.43      472.08      9.18 o 
  -1   1   7      273.54      285.09      4.82 o 
   0   1   7        1.54        0.95      0.61 o 
   1   1   7      241.84      237.54      3.94 o 
   2   1   7      125.45      126.24      3.10 o 
   3   1   7       14.75       14.99      1.50 o 
   4   1   7      250.94      240.03      5.38 o 
   5   1   7       52.25       51.70      3.38 o 
   6   1   7       51.25       59.44      3.82 o 
   7   1   7       16.17       14.32      2.94 o 
   8   1   7        1.84        7.79      3.17 o 
   9   1   7       48.83       51.99      6.55 o 
  10   1   7       62.49       69.96      7.89 o 
 -15   2   7        0.03       -1.22      2.76 o 
 -14   2   7        2.82        4.49      3.48 o 
 -13   2   7       22.91       24.37      4.16 o 
 -12   2   7       39.64       38.17      4.51 o 
 -11   2   7       51.70       46.66      4.10 o 
 -10   2   7       41.06       47.40      2.76 o 
  -9   2   7        0.33        1.51      1.01 o 
  -8   2   7       38.80       41.66      2.61 o 
  -7   2   7      116.00      121.41      5.10 o 
  -6   2   7      321.86      331.03      9.39 o 
  -5   2   7      262.15      307.39      4.73 o 
  -4   2   7     1661.04     1936.80     28.66 o 
  -3   2   7     2105.14     2420.43     42.28 o 
  -2   2   7      487.73      506.92      8.59 o 
  -1   2   7       28.15       30.00      1.94 o 
   0   2   7     2068.04     2351.59     29.59 o 
   1   2   7     1285.31     1341.80     29.52 o 
   2   2   7       24.76       26.32      2.00 o 
   3   2   7       91.75       86.52      3.27 o 
   4   2   7      295.94      301.42      7.14 o 
   5   2   7      159.43      164.43      5.67 o 
   6   2   7        0.25       -0.43      1.22 o 
   7   2   7       31.93       36.10      3.54 o 
   8   2   7        1.67        3.01      2.33 o 
   9   2   7        0.02       -0.42      2.02 o 
  10   2   7        4.63        0.49      4.93 o 
 -15   3   7       10.56       15.00      4.99 o 
 -14   3   7        0.01       -1.33      2.32 o 
 -13   3   7        1.90        3.38      2.43 o 
 -12   3   7       45.78       46.65      4.14 o 
 -11   3   7      227.36      250.68      7.66 o 
 -10   3   7      416.46      435.44     10.29 o 
  -9   3   7      141.92      141.47      4.11 o 
  -8   3   7        6.93        5.22      1.35 o 
  -7   3   7       95.20       81.63      3.23 o 
  -6   3   7      102.33       93.55      3.25 o 
  -5   3   7        1.77        0.68      0.67 o 
  -4   3   7      257.25      285.54      4.20 o 
  -3   3   7       69.74       82.51      2.22 o 
  -2   3   7       19.43       29.88      1.97 o 
  -1   3   7        2.56        0.52      0.82 o 
   0   3   7       36.01       44.25      2.29 o 
   1   3   7      296.41      284.04      5.41 o 
   2   3   7       11.30        7.96      1.37 o 
   3   3   7       13.20       10.02      1.57 o 
   4   3   7       48.38       50.90      3.38 o 
   5   3   7       12.00       11.65      2.13 o 
   6   3   7      128.25      132.23      5.52 o 
   7   3   7       83.69       88.15      4.88 o 
   8   3   7       24.37       25.66      3.45 o 
   9   3   7       15.37       17.83      4.41 o 
  10   3   7       13.19       17.18      4.29 o 
 -15   4   7        1.24       -1.02      3.20 o 
 -14   4   7        0.95        0.32      2.53 o 
 -13   4   7       13.48       14.06      3.03 o 
 -12   4   7       45.03       45.99      4.23 o 
 -11   4   7       59.14       69.03      3.99 o 
 -10   4   7       31.42       31.68      2.95 o 
  -9   4   7        9.17        7.37      1.62 o 
  -8   4   7       85.95       78.72      3.36 o 
  -7   4   7       22.65       21.86      2.04 o 
  -6   4   7      206.19      202.51      4.83 o 
  -5   4   7        0.04       -0.39      0.80 o 
  -4   4   7      196.30      222.11      6.31 o 
  -3   4   7       19.13       20.82      1.42 o 
  -2   4   7        3.26        3.97      1.07 o 
  -1   4   7      689.77      752.62     14.74 o 
   0   4   7       30.51       21.55      1.90 o 
   1   4   7      332.10      289.86      5.64 o 
   2   4   7       11.80       10.00      1.48 o 
   3   4   7       80.15       72.26      3.75 o 
   4   4   7       99.97       97.31      4.55 o 
   5   4   7       98.20       94.67      4.70 o 
   6   4   7        7.70        7.15      2.09 o 
   7   4   7      120.48      122.13      5.79 o 
   8   4   7        3.15        4.91      2.14 o 
   9   4   7        4.29        3.94      2.38 o 
  10   4   7        1.78        0.58      2.98 o 
 -14   5   7        4.48        7.65      2.72 o 
 -13   5   7       40.09       41.27      4.49 o 
 -12   5   7        4.28        6.06      2.21 o 
 -11   5   7       27.83       26.15      2.99 o 
 -10   5   7       70.73       70.31      3.90 o 
  -9   5   7      405.37      429.29      9.89 o 
  -8   5   7      627.10      634.06     17.31 o 
  -7   5   7        4.51        3.60      1.29 o 
  -6   5   7       99.00       96.72      4.20 o 
  -5   5   7       26.59       22.09      1.99 o 
  -4   5   7       76.42       77.12      2.97 o 
  -3   5   7       80.79       89.32      3.13 o 
  -2   5   7        1.56        1.92      0.92 o 
  -1   5   7       61.99       67.28      2.91 o 
   0   5   7      225.97      230.97      5.17 o 
   1   5   7        3.27        2.70      1.01 o 
   2   5   7      135.19      145.28      5.18 o 
   3   5   7        0.51       -0.69      1.11 o 
   4   5   7      250.12      265.11      7.52 o 
   5   5   7      143.59      146.38      5.91 o 
   6   5   7        2.39        2.26      1.69 o 
   7   5   7        0.48        1.94      1.82 o 
   8   5   7        6.48        4.95      2.28 o 
   9   5   7       44.10       41.55      5.28 o 
 -14   6   7        9.45       11.94      3.11 o 
 -13   6   7        0.02       -1.14      2.01 o 
 -12   6   7        6.94        7.72      2.55 o 
 -11   6   7       27.94       37.04      3.51 o 
 -10   6   7       84.76       94.42      4.52 o 
  -9   6   7        0.33       -0.06      1.21 o 
  -8   6   7      149.21      140.83      5.59 o 
  -7   6   7      156.26      163.17      5.71 o 
  -6   6   7        7.61        9.72      1.63 o 
  -5   6   7      494.33      505.76     16.50 o 
  -4   6   7       19.49       19.24      2.34 o 
  -3   6   7        6.41        4.06      1.28 o 
  -2   6   7        0.00        0.38      0.81 o 
  -1   6   7        2.37        2.02      1.01 o 
   0   6   7       33.86       37.10      2.54 o 
   1   6   7      119.45      126.75      4.95 o 
   2   6   7      247.64      257.28      9.99 o 
   3   6   7        0.50        0.25      1.37 o 
   4   6   7      112.63      108.39      5.17 o 
   5   6   7       71.02       69.55      4.51 o 
   6   6   7       41.11       38.61      3.90 o 
   7   6   7        3.46        1.36      1.84 o 
   8   6   7        0.78        4.02      2.93 o 
   9   6   7        1.78        2.59      2.81 o 
 -13   7   7        5.54        5.89      2.58 o 
 -12   7   7        0.78        1.38      2.14 o 
 -11   7   7       23.55       26.66      3.30 o 
 -10   7   7        0.27       -0.42      1.37 o 
  -9   7   7       27.69       30.23      3.10 o 
  -8   7   7       61.08       63.68      4.22 o 
  -7   7   7      603.55      662.79     26.30 o 
  -6   7   7      143.93      131.89     10.67 o 
  -5   7   7      309.85      343.94     19.36 o 
  -4   7   7       33.99       28.48      2.88 o 
  -3   7   7       81.32       76.62      3.90 o 
  -2   7   7        0.03        0.21      1.03 o 
  -1   7   7      123.62      129.99      4.93 o 
   0   7   7        3.44        0.88      1.29 o 
   1   7   7        2.08       -0.51      1.16 o 
   2   7   7      294.85      284.81      9.41 o 
   3   7   7       18.79       14.93      2.58 o 
   4   7   7        0.07        0.19      1.47 o 
   5   7   7       27.72       29.51      3.52 o 
   6   7   7       23.95       21.15      3.30 o 
   7   7   7        0.70        0.07      2.32 o 
   8   7   7        4.94        6.97      3.11 o 
 -12   8   7        0.46        0.87      2.14 o 
 -11   8   7       14.53       16.28      2.88 o 
 -10   8   7        0.53        0.15      1.55 o 
  -9   8   7        3.96        2.54      1.52 o 
  -8   8   7        1.02        2.77      1.90 o 
  -7   8   7        0.18       -0.34      1.72 o 
  -6   8   7       28.62       23.95      3.57 o 
  -5   8   7       25.75       24.39      2.99 o 
  -4   8   7       51.76       53.25      3.83 o 
  -3   8   7        3.95        2.61      1.38 o 
  -2   8   7      386.70      383.02     14.39 o 
  -1   8   7       17.81       16.27      2.92 o 
   0   8   7       18.63       12.84      2.35 o 
   1   8   7        0.08        0.25      1.37 o 
   2   8   7      130.86      145.42      6.98 o 
   3   8   7       53.85       50.34      4.12 o 
   4   8   7      118.99      115.70      5.71 o 
   5   8   7        0.31        1.32      2.13 o 
   6   8   7       16.04       17.93      3.89 o 
   7   8   7        0.20        0.42      2.45 o 
 -11   9   7        1.06        2.21      2.16 o 
 -10   9   7        1.68       -0.12      1.75 o 
  -9   9   7       42.60       49.54      4.81 o 
  -8   9   7       60.13       52.60      4.63 o 
  -7   9   7       72.65       70.05      5.69 o 
  -6   9   7       46.10       47.47      4.94 o 
  -5   9   7        2.17        1.74      1.86 o 
  -4   9   7      636.15      720.99     35.25 o 
  -3   9   7      422.99      471.73     12.29 o 
  -2   9   7        2.75        3.10      1.69 o 
  -1   9   7       90.10       80.28      5.28 o 
   0   9   7        2.84        2.52      1.82 o 
   1   9   7       63.57       65.25      4.50 o 
   2   9   7       22.21       21.15      3.02 o 
   3   9   7        2.16        2.99      1.79 o 
   4   9   7        0.01       -0.77      1.90 o 
   5   9   7        1.34        2.36      2.55 o 
   6   9   7        3.13        2.86      2.58 o 
 -10  10   7       32.56       49.82      5.10 o 
  -9  10   7        6.39        6.32      2.33 o 
  -8  10   7        2.79        4.21      2.38 o 
  -7  10   7        2.94        2.63      2.24 o 
  -6  10   7       41.45       57.38      5.57 o 
  -5  10   7        4.97        4.35      2.27 o 
  -4  10   7       20.71       24.54      3.71 o 
  -3  10   7        0.03        0.90      1.54 o 
  -2  10   7        1.01        0.75      2.06 o 
  -1  10   7       25.58       30.54      4.24 o 
   0  10   7        1.06        1.41      1.87 o 
   1  10   7       14.06       15.25      3.14 o 
   2  10   7        0.46        0.86      1.92 o 
   3  10   7        1.00        1.28      2.39 o 
   4  10   7        7.74        8.34      3.29 o 
   5  10   7        0.31       -0.73      2.67 o 
  -9  11   7        5.35        8.81      3.01 o 
  -8  11   7        1.97        5.11      2.41 o 
  -7  11   7        1.23        2.19      2.29 o 
  -6  11   7        0.89       -0.88      2.01 o 
  -5  11   7        6.49        9.77      2.90 o 
  -4  11   7        2.03        2.23      2.16 o 
  -3  11   7       42.71       53.78      6.84 o 
  -2  11   7       65.85       64.20      5.74 o 
  -1  11   7       86.37       93.64      6.30 o 
   0  11   7       32.34       34.96      4.73 o 
   1  11   7        2.34        4.36      2.49 o 
   2  11   7        9.40       13.97      4.38 o 
   3  11   7        2.03        1.64      3.19 o 
   4  11   7        9.34       16.55      4.25 o 
  -6  12   7        0.52        0.17      1.90 o 
  -5  12   7       11.62       15.65      3.66 o 
  -4  12   7        0.85        0.70      2.78 o 
  -3  12   7        1.44       -0.04      2.78 o 
  -2  12   7        0.10        1.95      2.78 o 
  -1  12   7        1.23        0.62      1.88 o 
   0  12   7        1.29        2.65      2.41 o 
   1  12   7       12.18       15.37      4.93 o 
   2  12   7        0.01       -2.90      4.93 o 
 -14   0   8        3.08        5.50      5.50 o 
 -12   0   8       40.41       36.88      5.15 o 
 -10   0   8       41.75       45.99      4.90 o 
  -8   0   8      550.59      553.66     21.44 o 
  -6   0   8     1743.12     2058.49     72.93 o 
  -4   0   8       47.32       43.72      3.42 o 
  -2   0   8      232.12      251.38      5.99 o 
   0   0   8      103.51       86.46      4.07 o 
   2   0   8      631.35      650.34     14.70 o 
   4   0   8       30.71       28.63      4.08 o 
   6   0   8        6.33        7.82      4.35 o 
   8   0   8        7.80        4.93      4.64 o 
  10   0   8       47.90       54.18     10.43 o 
 -15   1   8        9.18        9.32      3.96 o 
 -14   1   8       18.67       25.09      5.49 o 
 -13   1   8        4.45        3.69      2.50 o 
 -12   1   8        2.36        1.76      2.04 o 
 -11   1   8      304.73      312.68     12.84 o 
 -10   1   8      180.44      196.27      4.74 o 
  -9   1   8      158.54      166.60      5.04 o 
  -8   1   8       48.78       50.34      2.73 o 
  -7   1   8      476.81      487.20     11.51 o 
  -6   1   8      228.38      231.68      4.25 o 
  -5   1   8      750.83      825.20     15.93 o 
  -4   1   8        0.11       -0.40      0.60 o 
  -3   1   8      561.09      588.66      8.45 o 
  -2   1   8        3.96        4.07      0.76 o 
  -1   1   8       19.15       18.07      1.19 o 
   0   1   8        1.02        0.25      0.82 o 
   1   1   8       13.49       10.36      1.51 o 
   2   1   8       67.61       69.40      2.97 o 
   3   1   8       19.13       17.32      1.91 o 
   4   1   8      135.32      137.11      4.38 o 
   5   1   8       32.59       35.44      3.79 o 
   6   1   8        1.42        1.64      1.72 o 
   7   1   8        0.19        2.20      2.55 o 
   8   1   8        0.59        1.85      2.51 o 
   9   1   8       63.66       78.20      8.09 o 
  10   1   8        4.40        7.64      3.38 o 
 -15   2   8        3.58        5.81      3.58 o 
 -14   2   8        0.04        1.62      2.97 o 
 -13   2   8       24.87       25.11      4.18 o 
 -12   2   8       27.63       25.52      3.91 o 
 -11   2   8        1.37        0.77      1.31 o 
 -10   2   8      110.67      112.11      3.83 o 
  -9   2   8      134.84      143.69      4.55 o 
  -8   2   8        0.02       -0.18      0.90 o 
  -7   2   8      306.76      326.64     10.12 o 
  -6   2   8      187.57      215.81      4.22 o 
  -5   2   8       55.82       58.76      2.21 o 
  -4   2   8     1389.14     1637.33     35.62 o 
  -3   2   8       11.31       11.48      1.10 o 
  -2   2   8       32.75       28.08      1.99 o 
  -1   2   8       41.95       37.64      2.23 o 
   0   2   8       18.88       12.10      1.54 o 
   1   2   8       21.20       20.54      1.94 o 
   2   2   8        3.45        3.82      1.20 o 
   3   2   8        0.00        0.14      0.90 o 
   4   2   8       27.25       26.37      2.77 o 
   5   2   8       85.14       94.46      4.58 o 
   6   2   8        3.39        4.73      1.86 o 
   7   2   8        3.23        2.03      2.43 o 
   8   2   8        8.48        6.23      3.28 o 
   9   2   8       18.80       21.19      4.92 o 
  10   2   8       13.83       16.08      4.20 o 
 -15   3   8        9.27       15.81      4.79 o 
 -14   3   8        5.08        5.14      2.82 o 
 -13   3   8        2.14        2.53      2.39 o 
 -12   3   8       17.70       16.56      2.88 o 
 -11   3   8      829.60      890.60     19.35 o 
 -10   3   8        1.45        1.80      1.33 o 
  -9   3   8        1.84        2.99      1.27 o 
  -8   3   8        0.03        0.15      1.04 o 
  -7   3   8       32.66       31.51      2.36 o 
  -6   3   8        5.13        4.54      1.18 o 
  -5   3   8        3.51        5.26      0.97 o 
  -4   3   8       69.57       75.51      2.37 o 
  -3   3   8      109.79      119.54      4.79 o 
  -2   3   8       50.55       52.73      2.53 o 
  -1   3   8       44.56       48.99      2.43 o 
   0   3   8       68.55       59.75      2.93 o 
   1   3   8      311.82      322.07      6.12 o 
   2   3   8       16.52       14.61      1.85 o 
   3   3   8       18.05       16.76      2.31 o 
   4   3   8       22.16       22.09      2.68 o 
   5   3   8        3.84        3.21      1.60 o 
   6   3   8        0.06        0.23      1.58 o 
   7   3   8      101.43      110.34      5.60 o 
   8   3   8       26.78       23.59      4.81 o 
   9   3   8        4.64        7.10      3.07 o 
 -15   4   8        1.12       -0.41      2.71 o 
 -14   4   8       23.04       30.36      5.84 o 
 -13   4   8       20.32       19.55      3.20 o 
 -12   4   8        0.12        1.27      1.77 o 
 -11   4   8       37.53       34.12      3.17 o 
 -10   4   8       50.10       53.14      3.56 o 
  -9   4   8       38.10       32.70      3.16 o 
  -8   4   8       64.85       64.07      3.19 o 
  -7   4   8       14.55       16.76      1.95 o 
  -6   4   8       46.03       42.98      2.61 o 
  -5   4   8      285.67      271.82      7.41 o 
  -4   4   8       12.02        9.62      1.42 o 
  -3   4   8      583.72      663.31     14.47 o 
  -2   4   8      340.91      371.31      7.40 o 
  -1   4   8     1097.85     1206.04     31.39 o 
   0   4   8       20.34       19.59      1.95 o 
   1   4   8      271.88      263.31      5.69 o 
   2   4   8        3.35        1.74      1.26 o 
   3   4   8       28.50       27.86      2.92 o 
   4   4   8        0.01       -0.05      1.26 o 
   5   4   8       63.94       70.44      4.47 o 
   6   4   8       17.16       14.68      2.77 o 
   7   4   8        4.12        2.73      2.00 o 
   8   4   8       26.95       29.54      3.77 o 
   9   4   8        2.55        5.36      3.07 o 
 -14   5   8       25.91       32.97      5.22 o 
 -13   5   8       14.14       14.04      3.12 o 
 -12   5   8       16.60       15.17      2.60 o 
 -11   5   8       28.84       23.27      2.82 o 
 -10   5   8       20.03       19.78      2.61 o 
  -9   5   8      620.20      632.34     22.25 o 
  -8   5   8      347.51      344.54      9.64 o 
  -7   5   8       31.91       30.16      2.44 o 
  -6   5   8       94.04       83.58      3.40 o 
  -5   5   8       27.82       24.38      2.61 o 
  -4   5   8       29.43       27.48      2.64 o 
  -3   5   8        3.81        3.53      1.03 o 
  -2   5   8        4.40        4.96      1.25 o 
  -1   5   8       64.01       62.55      2.93 o 
   0   5   8       87.76       90.84      3.50 o 
   1   5   8       23.96       24.42      2.64 o 
   2   5   8       31.38       21.52      2.65 o 
   3   5   8       24.95       24.52      2.96 o 
   4   5   8      420.86      435.73     10.67 o 
   5   5   8        0.50       -0.89      1.32 o 
   6   5   8       14.76       15.47      2.92 o 
   7   5   8        0.02        0.95      1.91 o 
   8   5   8        1.72        3.03      2.29 o 
   9   5   8       31.84       37.94      5.33 o 
 -14   6   8        3.41        2.92      2.52 o 
 -13   6   8       24.01       23.38      3.75 o 
 -12   6   8        0.06        1.19      1.74 o 
 -11   6   8        4.15        4.52      1.90 o 
 -10   6   8        3.68        4.60      1.78 o 
  -9   6   8      143.29      152.53      6.11 o 
  -8   6   8       79.12       84.60      4.41 o 
  -7   6   8        0.02       -0.05      1.33 o 
  -6   6   8        0.18       -0.21      1.18 o 
  -5   6   8        6.52        4.81      1.53 o 
  -4   6   8       47.23       43.24      3.26 o 
  -3   6   8        8.61       11.73      1.91 o 
  -2   6   8       69.88       66.85      3.21 o 
  -1   6   8       27.93       26.93      2.38 o 
   0   6   8       88.19       95.39      5.31 o 
   1   6   8      127.16      126.52      5.17 o 
   2   6   8       10.78        9.90      2.15 o 
   3   6   8       25.10       20.38      2.83 o 
   4   6   8       28.72       24.15      3.08 o 
   5   6   8       53.68       56.49      4.49 o 
   6   6   8        6.19        5.32      2.17 o 
   7   6   8        1.91        0.52      1.86 o 
   8   6   8        0.92        2.83      2.90 o 
 -13   7   8       24.43       27.82      4.18 o 
 -12   7   8        1.12        0.84      1.82 o 
 -11   7   8       18.52       17.34      2.81 o 
 -10   7   8        3.03        4.48      1.77 o 
  -9   7   8        2.57        1.90      1.87 o 
  -8   7   8       75.15       63.77      5.35 o 
  -7   7   8       71.97       75.93      5.41 o 
  -6   7   8      750.51      821.88     38.05 o 
  -5   7   8        0.63        0.76      1.35 o 
  -4   7   8       53.91       45.87      3.50 o 
  -3   7   8       21.46       20.98      2.59 o 
  -2   7   8      150.66      141.07      5.29 o 
  -1   7   8        6.26        5.78      1.50 o 
   0   7   8        3.45        2.49      1.54 o 
   1   7   8        0.01        1.16      1.40 o 
   2   7   8      138.97      138.22      5.75 o 
   3   7   8        1.11       -1.03      1.35 o 
   4   7   8        0.57        0.12      1.53 o 
   5   7   8       14.99       14.27      2.84 o 
   6   7   8       28.05       31.24      4.00 o 
   7   7   8        1.80        3.69      3.05 o 
 -12   8   8       12.36       14.10      3.02 o 
 -11   8   8        6.15        3.52      2.35 o 
 -10   8   8        0.86        0.60      1.77 o 
  -9   8   8       52.91       61.22      4.37 o 
  -8   8   8        0.82       -0.96      1.71 o 
  -7   8   8        0.89        0.88      1.82 o 
  -6   8   8       14.42       10.25      2.67 o 
  -5   8   8       90.41       85.16      4.62 o 
  -4   8   8       52.35       52.19      3.93 o 
  -3   8   8       38.11       38.17      3.42 o 
  -2   8   8       49.35       53.39      3.77 o 
  -1   8   8       49.95       43.10      4.34 o 
   0   8   8        1.57        2.15      1.46 o 
   1   8   8        1.07       -0.05      1.37 o 
   2   8   8        0.31        1.91      1.64 o 
   3   8   8        1.92        1.80      1.61 o 
   4   8   8        6.90        6.54      2.36 o 
   5   8   8       29.14       31.51      4.03 o 
   6   8   8        0.03       -1.28      2.24 o 
   7   8   8        0.29        0.72      2.93 o 
 -11   9   8        4.12        5.85      2.33 o 
 -10   9   8       52.14       68.18      6.43 o 
  -9   9   8        5.73        5.78      2.45 o 
  -8   9   8        0.29        0.21      1.90 o 
  -7   9   8        0.25        1.78      1.93 o 
  -6   9   8       32.78       38.85      4.61 o 
  -5   9   8        0.73        1.26      1.82 o 
  -4   9   8      124.07      127.00      5.74 o 
  -3   9   8      147.48      152.37      6.18 o 
  -2   9   8       17.48       14.22      3.10 o 
  -1   9   8      167.62      159.62      7.52 o 
   0   9   8       14.85       11.19      2.80 o 
   1   9   8        0.02        0.89      1.78 o 
   2   9   8       27.66       33.23      3.73 o 
   3   9   8        3.28        6.18      2.15 o 
   4   9   8       20.77       22.23      3.51 o 
   5   9   8        8.39       11.65      3.62 o 
   6   9   8       11.84       11.01      3.84 o 
 -10  10   8        0.08       -0.18      1.81 o 
  -9  10   8       20.47       21.51      3.43 o 
  -8  10   8        4.02        2.66      2.46 o 
  -7  10   8       40.46       51.92      5.63 o 
  -6  10   8       24.01       24.86      3.99 o 
  -5  10   8        0.22        1.43      2.09 o 
  -4  10   8        7.91        7.97      2.56 o 
  -3  10   8       17.13       18.05      3.41 o 
  -2  10   8       33.99       31.89      4.46 o 
  -1  10   8       41.59       53.99      5.35 o 
   0  10   8        9.55        8.65      2.55 o 
   1  10   8       22.02       22.48      3.91 o 
   2  10   8        1.48        0.50      1.98 o 
   3  10   8        2.76        6.55      3.05 o 
   4  10   8        1.22        2.14      2.70 o 
  -8  11   8        1.54        3.48      2.44 o 
  -7  11   8       11.44       16.35      4.20 o 
  -6  11   8        6.67        8.22      2.85 o 
  -5  11   8        5.69        7.59      2.71 o 
  -4  11   8        5.73        6.12      3.62 o 
  -3  11   8       28.47       32.71      5.64 o 
  -2  11   8        3.36        2.14      2.33 o 
  -1  11   8       77.12       96.29      6.85 o 
   0  11   8        3.11        1.41      2.34 o 
   1  11   8        0.00        0.19      2.26 o 
   2  11   8        0.51        0.38      3.26 o 
   3  11   8        0.07        0.14      3.48 o 
  -6  12   8        3.38        5.01      2.57 o 
  -5  12   8        1.27        0.58      4.49 o 
  -4  12   8        6.29        5.85      4.20 o 
  -3  12   8        0.10       -1.73      2.27 o 
  -2  12   8        0.75        4.09      3.26 o 
  -1  12   8       21.70       29.66      4.68 o 
   0  12   8        0.00       -0.87      2.34 o 
 -15   0   9       10.20       24.63      7.82 o 
 -13   0   9       94.61      112.41     12.17 o 
 -11   0   9      277.74      308.22     32.16 o 
  -9   0   9       14.33       10.60      2.85 o 
  -7   0   9     1891.06     2179.23     59.32 o 
  -5   0   9       46.04       42.81      2.95 o 
  -3   0   9        0.88        2.97      1.18 o 
  -1   0   9        0.85        0.76      0.89 o 
   1   0   9      361.65      402.36     11.34 o 
   3   0   9        1.35        2.61      2.05 o 
   5   0   9       49.23       41.72      7.82 o 
   7   0   9        2.06        1.16      3.77 o 
   9   0   9        3.71        3.48      4.06 o 
 -15   1   9       10.50        9.77      4.17 o 
 -14   1   9       84.12      100.16      8.80 o 
 -13   1   9       13.65       14.94      3.41 o 
 -12   1   9       23.68       24.05      3.75 o 
 -11   1   9        2.10        0.47      1.44 o 
 -10   1   9        1.41        3.07      1.52 o 
  -9   1   9        2.77        2.96      1.24 o 
  -8   1   9      106.58      107.99      3.82 o 
  -7   1   9      105.97      105.91      3.18 o 
  -6   1   9       81.08       82.38      2.76 o 
  -5   1   9      267.97      256.74      4.66 o 
  -4   1   9        1.21        1.39      0.77 o 
  -3   1   9       10.13        6.68      1.02 o 
  -2   1   9       16.12       12.16      1.51 o 
  -1   1   9      115.10      105.52      3.37 o 
   0   1   9       21.79       19.04      1.90 o 
   1   1   9       28.35       29.81      2.25 o 
   2   1   9       89.07       96.41      4.20 o 
   3   1   9       17.62       19.28      2.52 o 
   4   1   9        5.45        4.57      1.73 o 
   5   1   9       19.85       18.37      3.11 o 
   6   1   9        5.58        3.86      3.19 o 
   7   1   9        7.37        4.78      3.17 o 
   8   1   9       23.84       19.27      4.71 o 
   9   1   9        4.71        5.36      3.48 o 
 -15   2   9       15.69       21.39      5.11 o 
 -14   2   9        4.83        5.32      2.97 o 
 -13   2   9        1.14        3.89      2.47 o 
 -12   2   9        3.55        4.30      2.33 o 
 -11   2   9      190.12      207.39      8.66 o 
 -10   2   9       36.13       35.77      2.86 o 
  -9   2   9       23.00       24.13      2.35 o 
  -8   2   9       34.69       33.17      2.56 o 
  -7   2   9        0.16        0.37      0.89 o 
  -6   2   9       56.60       57.52      2.39 o 
  -5   2   9      506.81      521.59      9.32 o 
  -4   2   9      108.48      120.39      3.62 o 
  -3   2   9      171.95      172.64      4.30 o 
  -2   2   9       26.46       20.80      1.88 o 
  -1   2   9      260.66      284.97      7.20 o 
   0   2   9        5.14        2.70      1.12 o 
   1   2   9       52.63       52.72      2.76 o 
   2   2   9       13.93       12.96      1.78 o 
   3   2   9      157.48      168.58      5.51 o 
   4   2   9        0.00        1.31      1.61 o 
   5   2   9       33.93       36.01      4.28 o 
   6   2   9        1.12        0.80      1.93 o 
   7   2   9       63.85       68.30      7.38 o 
   8   2   9        0.84        4.34      3.26 o 
   9   2   9       19.37       20.58      4.81 o 
 -15   3   9       23.61       27.25      5.94 o 
 -14   3   9        5.24        3.27      2.72 o 
 -13   3   9       33.06       30.60      4.47 o 
 -12   3   9       55.87       57.61      5.29 o 
 -11   3   9       46.33       47.34      3.44 o 
 -10   3   9       12.41       13.97      2.11 o 
  -9   3   9        9.57        8.46      1.70 o 
  -8   3   9      151.66      145.03      4.56 o 
  -7   3   9        3.12        4.08      1.28 o 
  -6   3   9       26.17       23.83      2.06 o 
  -5   3   9        0.37       -0.22      0.87 o 
  -4   3   9       73.42       76.96      3.04 o 
  -3   3   9       17.97       16.87      1.82 o 
  -2   3   9      265.50      259.90      5.44 o 
  -1   3   9       91.01       89.35      3.38 o 
   0   3   9      225.96      231.35      5.32 o 
   1   3   9        1.02        0.47      0.98 o 
   2   3   9        1.61        4.21      1.32 o 
   3   3   9       51.82       59.28      3.79 o 
   4   3   9       18.59       16.32      2.53 o 
   5   3   9       42.60       49.73      4.06 o 
   6   3   9       72.39       66.68      5.62 o 
   7   3   9        0.31       -0.34      2.07 o 
   8   3   9        9.05        8.62      3.46 o 
   9   3   9        1.73        2.93      2.92 o 
 -15   4   9        0.45        2.32      4.06 o 
 -14   4   9       12.61       15.07      3.68 o 
 -13   4   9        2.37        2.22      2.34 o 
 -12   4   9        0.51        0.70      1.54 o 
 -11   4   9        1.04        0.26      1.33 o 
 -10   4   9        1.93        3.40      1.74 o 
  -9   4   9        0.12        0.73      1.24 o 
  -8   4   9       73.49       77.25      3.54 o 
  -7   4   9       72.39       73.15      3.31 o 
  -6   4   9        4.51        3.72      1.45 o 
  -5   4   9       67.69       61.38      3.42 o 
  -4   4   9       51.47       49.79      3.09 o 
  -3   4   9       41.87       41.26      2.57 o 
  -2   4   9      240.51      259.13      8.77 o 
  -1   4   9       23.44       23.93      2.21 o 
   0   4   9       13.17       12.58      1.77 o 
   1   4   9       82.30       85.38      3.57 o 
   2   4   9        0.03       -1.02      1.38 o 
   3   4   9        3.52        2.65      1.63 o 
   4   4   9        5.01        4.73      1.88 o 
   5   4   9       72.24       78.18      4.73 o 
   6   4   9        0.02        0.34      1.73 o 
   7   4   9       35.40       34.23      4.76 o 
   8   4   9        2.87        2.78      2.43 o 
 -14   5   9        0.56       -1.26      2.29 o 
 -13   5   9       16.95       17.26      3.28 o 
 -12   5   9       41.87       50.71      4.10 o 
 -11   5   9       47.37       52.16      3.93 o 
 -10   5   9      123.77      129.02      5.68 o 
  -9   5   9      233.26      233.28      7.18 o 
  -8   5   9        6.80        6.11      1.83 o 
  -7   5   9       65.47       61.76      4.36 o 
  -6   5   9        1.27        1.51      1.31 o 
  -5   5   9      186.34      188.14      5.94 o 
  -4   5   9        2.06        0.96      1.12 o 
  -3   5   9       54.21       55.03      3.41 o 
  -2   5   9        1.28        0.39      0.93 o 
  -1   5   9      100.79       97.83      3.96 o 
   0   5   9        6.03        5.57      1.37 o 
   1   5   9       25.70       24.71      2.78 o 
   2   5   9       50.01       45.73      3.67 o 
   3   5   9       83.67       75.77      4.44 o 
   4   5   9       10.63        7.78      2.21 o 
   5   5   9        0.63        1.28      1.73 o 
   6   5   9        0.01       -1.05      1.67 o 
   7   5   9        2.28        2.11      2.15 o 
   8   5   9       23.58       25.01      4.51 o 
 -14   6   9        0.07        3.93      2.58 o 
 -13   6   9        0.08        0.75      2.09 o 
 -12   6   9        1.40        0.98      1.79 o 
 -11   6   9        0.64       -0.86      1.43 o 
 -10   6   9       30.51       33.57      4.40 o 
  -9   6   9        4.69        6.23      2.33 o 
  -8   6   9        4.38        2.65      1.92 o 
  -7   6   9      129.10      133.80      5.50 o 
  -6   6   9       15.12       13.16      2.34 o 
  -5   6   9        1.81        2.91      1.44 o 
  -4   6   9        7.62        4.08      1.46 o 
  -3   6   9       15.27       13.00      2.05 o 
  -2   6   9        0.88       -0.30      1.00 o 
  -1   6   9       13.77       12.97      1.88 o 
   0   6   9      132.53      136.68      5.44 o 
   1   6   9       64.96       70.82      4.12 o 
   2   6   9        9.87        9.05      2.17 o 
   3   6   9        0.55       -1.28      1.39 o 
   4   6   9       15.27       13.77      2.75 o 
   5   6   9        2.11        1.61      1.75 o 
   6   6   9        0.14       -0.69      1.68 o 
   7   6   9        2.85        4.72      2.36 o 
 -13   7   9        5.72        5.36      3.13 o 
 -12   7   9       46.14       51.72      5.03 o 
 -11   7   9        0.01        0.12      1.77 o 
 -10   7   9       29.29       25.03      3.58 o 
  -9   7   9        2.73        0.79      1.99 o 
  -8   7   9        3.80        4.29      2.33 o 
  -7   7   9      305.33      303.50     17.11 o 
  -6   7   9      668.05      712.98     16.31 o 
  -5   7   9        0.62        0.35      1.28 o 
  -4   7   9       10.52        7.98      1.89 o 
  -3   7   9        0.26        0.48      1.23 o 
  -2   7   9        1.23       -0.34      1.18 o 
  -1   7   9        0.40       -1.08      1.33 o 
   0   7   9       52.63       52.73      3.96 o 
   1   7   9       33.19       27.13      3.28 o 
   2   7   9        2.04        2.97      1.66 o 
   3   7   9        9.26        9.95      2.40 o 
   4   7   9       45.94       46.30      4.36 o 
   5   7   9       32.29       40.90      4.41 o 
   6   7   9        3.27        4.00      2.23 o 
   7   7   9        2.80        4.23      3.09 o 
 -12   8   9        2.51        3.52      2.38 o 
 -11   8   9       12.63       13.38      3.01 o 
 -10   8   9       18.31       24.72      3.65 o 
  -9   8   9        4.91        5.64      2.47 o 
  -8   8   9       16.38       14.96      3.28 o 
  -7   8   9       23.99       19.51      3.49 o 
  -6   8   9       19.94       16.74      3.21 o 
  -5   8   9       41.85       45.23      3.97 o 
  -4   8   9       30.19       30.69      3.36 o 
  -3   8   9        1.84        0.24      1.33 o 
  -2   8   9        2.27        3.88      1.92 o 
  -1   8   9        2.19        2.74      1.89 o 
   0   8   9       18.41       21.52      3.67 o 
   1   8   9        3.32        3.90      1.83 o 
   2   8   9       21.77       29.97      3.58 o 
   3   8   9       26.30       23.80      3.44 o 
   4   8   9        9.82        4.46      2.16 o 
   5   8   9        1.80        2.08      1.97 o 
   6   8   9       20.36       33.53      5.19 o 
 -11   9   9        4.24        7.48      2.57 o 
 -10   9   9        4.11        3.63      2.06 o 
  -9   9   9        5.85        5.64      2.83 o 
  -8   9   9        0.02        0.64      2.16 o 
  -7   9   9        2.61        5.19      2.37 o 
  -6   9   9        8.14        8.50      2.75 o 
  -5   9   9        0.03        0.12      1.64 o 
  -4   9   9      133.91      153.43      8.74 o 
  -3   9   9       29.69       33.86      3.57 o 
  -2   9   9        0.40       -1.44      1.44 o 
  -1   9   9        1.33        0.57      1.65 o 
   0   9   9        3.80        4.20      2.12 o 
   1   9   9        9.94       10.57      2.88 o 
   2   9   9        3.49        5.68      2.19 o 
   3   9   9       41.64       49.21      4.70 o 
   4   9   9        2.85        6.08      2.37 o 
   5   9   9        6.85       10.69      3.84 o 
 -10  10   9        0.66       -0.25      1.96 o 
  -9  10   9        2.75        4.17      2.13 o 
  -8  10   9       16.16       19.02      4.10 o 
  -7  10   9       12.33       16.84      3.66 o 
  -6  10   9        6.97        6.25      2.54 o 
  -5  10   9        0.54        0.18      1.72 o 
  -4  10   9       28.32       26.52      3.57 o 
  -3  10   9       30.19       40.10      4.90 o 
  -2  10   9       90.60      100.83      6.57 o 
  -1  10   9        7.01        7.57      2.76 o 
   0  10   9        3.00        6.64      2.71 o 
   1  10   9       23.49       27.01      4.33 o 
   2  10   9        3.09        2.77      2.41 o 
   3  10   9        1.02        3.37      2.43 o 
  -8  11   9        0.21        1.06      2.23 o 
  -7  11   9        0.96        1.28      2.14 o 
  -6  11   9        0.09        0.04      2.03 o 
  -5  11   9        1.00        2.02      1.86 o 
  -4  11   9        2.92        6.08      3.07 o 
  -3  11   9        0.61       -1.83      1.83 o 
  -2  11   9       81.84       98.54      6.96 o 
  -1  11   9        8.88       13.88      3.66 o 
   0  11   9       15.09       19.07      4.09 o 
   1  11   9       12.18       14.03      3.84 o 
   2  11   9        0.19        0.43      3.48 o 
  -4  12   9        0.08       -1.45      2.90 o 
  -3  12   9       16.74       24.06      5.43 o 
  -2  12   9       11.41       13.91      5.22 o 
 -14   0  10        5.55       12.46      6.08 o 
 -12   0  10        9.20        6.95      3.26 o 
 -10   0  10        8.72        5.22      2.46 o 
  -8   0  10        0.00        0.34      1.27 o 
  -6   0  10       24.63       23.94      2.65 o 
  -4   0  10      119.12      129.63      4.76 o 
  -2   0  10      456.69      443.11     11.78 o 
   0   0  10       55.84       51.69      4.81 o 
   2   0  10       49.86       45.37      5.02 o 
   4   0  10       64.10       62.70      5.98 o 
   6   0  10        0.01        4.06      3.77 o 
   8   0  10        5.11       15.93      6.08 o 
 -15   1  10        2.16        1.52      3.13 o 
 -14   1  10       53.32       55.16      7.25 o 
 -13   1  10        0.07       -0.56      2.04 o 
 -12   1  10        5.38        7.36      2.34 o 
 -11   1  10       16.53       13.44      2.50 o 
 -10   1  10       26.16       27.91      3.04 o 
  -9   1  10        1.83        3.07      1.26 o 
  -8   1  10        0.43       -0.87      0.94 o 
  -7   1  10       50.47       50.93      2.48 o 
  -6   1  10      253.84      256.68      4.84 o 
  -5   1  10       94.45       93.27      2.97 o 
  -4   1  10       41.67       38.49      2.41 o 
  -3   1  10      412.80      407.45      6.68 o 
  -2   1  10       56.30       50.79      2.70 o 
  -1   1  10       11.40       14.73      2.11 o 
   0   1  10      160.44      164.51      5.46 o 
   1   1  10       61.48       63.68      3.72 o 
   2   1  10        0.58       -0.10      1.35 o 
   3   1  10        4.27        5.51      1.83 o 
   4   1  10       20.50       21.65      4.12 o 
   5   1  10       21.04       20.88      3.55 o 
   6   1  10        2.22        3.40      2.55 o 
   7   1  10        2.79        3.51      2.85 o 
   8   1  10        4.61        8.45      3.48 o 
 -15   2  10       10.87       10.97      4.20 o 
 -14   2  10        3.34        4.91      2.82 o 
 -13   2  10        0.51        0.43      2.16 o 
 -12   2  10       12.08        9.36      2.82 o 
 -11   2  10        0.01        0.00      1.54 o 
 -10   2  10       18.29       16.11      2.24 o 
  -9   2  10        1.83        0.45      1.14 o 
  -8   2  10        3.69        3.60      1.30 o 
  -7   2  10       42.62       39.61      2.64 o 
  -6   2  10      307.70      294.45      8.28 o 
  -5   2  10       67.83       51.75      2.67 o 
  -4   2  10       23.47       25.88      2.17 o 
  -3   2  10        0.00       -0.61      0.81 o 
  -2   2  10       52.19       57.73      2.87 o 
  -1   2  10       80.09       71.28      3.24 o 
   0   2  10        8.26        6.78      1.55 o 
   1   2  10       48.25       46.56      2.95 o 
   2   2  10      128.79      129.94      5.17 o 
   3   2  10        3.59        2.97      1.75 o 
   4   2  10       18.50       18.33      3.22 o 
   5   2  10       12.97       16.79      3.45 o 
   6   2  10        0.39        3.48      2.66 o 
   7   2  10        0.25        0.29      2.46 o 
   8   2  10       16.22       19.83      4.81 o 
 -15   3  10        0.63        3.10      2.81 o 
 -14   3  10        0.19        1.99      2.76 o 
 -13   3  10        0.97        0.15      2.33 o 
 -12   3  10       13.12        9.76      2.90 o 
 -11   3  10      130.74      135.68      5.16 o 
 -10   3  10       62.57       74.13      3.80 o 
  -9   3  10       42.89       41.40      3.04 o 
  -8   3  10        4.37        2.04      1.23 o 
  -7   3  10       71.51       65.58      3.67 o 
  -6   3  10        7.20       10.37      1.92 o 
  -5   3  10      148.10      141.24      4.97 o 
  -4   3  10       85.96       87.57      3.41 o 
  -3   3  10       72.78       66.41      3.02 o 
  -2   3  10        8.30        8.89      1.58 o 
  -1   3  10       47.30       41.03      2.75 o 
   0   3  10       36.72       27.30      2.42 o 
   1   3  10       13.08       13.97      2.00 o 
   2   3  10        0.24        1.06      1.37 o 
   3   3  10        7.77        6.05      2.24 o 
   4   3  10        0.17       -0.24      1.82 o 
   5   3  10      127.38      133.24      7.22 o 
   6   3  10       12.97       14.76      3.45 o 
   7   3  10        3.31        2.70      2.76 o 
   8   3  10        0.24        2.79      2.64 o 
 -14   4  10        4.72        3.46      2.78 o 
 -13   4  10       40.80       40.86      5.07 o 
 -12   4  10        0.73        1.81      1.62 o 
 -11   4  10       14.82       16.82      2.49 o 
 -10   4  10       42.17       42.65      3.76 o 
  -9   4  10       32.07       31.10      3.24 o 
  -8   4  10      207.13      209.06      6.99 o 
  -7   4  10      357.12      381.68      8.61 o 
  -6   4  10      114.13      102.71      4.55 o 
  -5   4  10       59.81       59.09      3.54 o 
  -4   4  10        0.20       -0.20      0.97 o 
  -3   4  10      107.19      107.33      3.88 o 
  -2   4  10      365.93      369.84     11.40 o 
  -1   4  10        5.98        7.20      1.55 o 
   0   4  10       12.96       15.97      2.06 o 
   1   4  10        5.67        3.77      1.50 o 
   2   4  10        6.23        4.35      1.77 o 
   3   4  10       26.93       28.93      3.35 o 
   4   4  10       10.53        9.34      2.44 o 
   5   4  10        9.04        8.14      2.72 o 
   6   4  10       17.17       20.78      3.96 o 
   7   4  10        3.04        2.47      2.55 o 
 -14   5  10        0.42        1.26      2.54 o 
 -13   5  10        2.20        2.39      1.92 o 
 -12   5  10       13.40       14.59      2.59 o 
 -11   5  10       22.82       21.41      3.21 o 
 -10   5  10        1.37        1.49      2.07 o 
  -9   5  10      257.76      263.36      7.99 o 
  -8   5  10       16.67       11.76      2.27 o 
  -7   5  10        0.26        0.66      1.29 o 
  -6   5  10      128.20      124.97      5.18 o 
  -5   5  10        0.94        1.00      1.17 o 
  -4   5  10        2.51        3.13      1.35 o 
  -3   5  10        3.09        2.57      1.35 o 
  -2   5  10      100.94       94.59      4.62 o 
  -1   5  10        0.01        0.37      1.04 o 
   0   5  10       45.58       38.23      2.89 o 
   1   5  10       24.22       26.55      3.14 o 
   2   5  10        8.50        7.65      2.09 o 
   3   5  10        1.14       -1.08      1.41 o 
   4   5  10        2.05        3.43      1.94 o 
   5   5  10        6.02        4.95      2.27 o 
   6   5  10       16.47       15.03      3.67 o 
   7   5  10        0.32        0.64      2.35 o 
 -13   6  10        2.22        3.33      2.23 o 
 -12   6  10       17.28       16.23      3.22 o 
 -11   6  10       93.60       99.78      5.71 o 
 -10   6  10        1.84        1.99      2.05 o 
  -9   6  10        0.71        0.67      1.87 o 
  -8   6  10       44.03       41.48      3.79 o 
  -7   6  10       22.76       23.79      3.02 o 
  -6   6  10       79.62       76.81      4.38 o 
  -5   6  10        4.00        3.17      1.57 o 
  -4   6  10        0.74        0.66      1.20 o 
  -3   6  10        4.72        3.16      1.40 o 
  -2   6  10       20.07       13.69      2.27 o 
  -1   6  10        0.07        0.56      1.05 o 
   0   6  10      106.84      108.97      5.10 o 
   1   6  10        0.38        0.28      1.41 o 
   2   6  10       27.22       23.46      3.12 o 
   3   6  10       30.57       26.44      3.46 o 
   4   6  10       32.91       33.76      3.86 o 
   5   6  10        0.81        0.69      1.90 o 
   6   6  10        1.07        1.53      2.04 o 
 -13   7  10       18.26       23.18      3.76 o 
 -12   7  10       22.34       22.71      3.67 o 
 -11   7  10        0.02       -0.62      1.79 o 
 -10   7  10        1.55        2.21      2.21 o 
  -9   7  10        5.66        2.87      2.17 o 
  -8   7  10       56.69       52.39      5.11 o 
  -7   7  10       53.47       51.57      5.10 o 
  -6   7  10       26.22       23.93      3.10 o 
  -5   7  10        6.88        7.70      1.99 o 
  -4   7  10        4.04        5.55      1.75 o 
  -3   7  10       35.60       31.11      3.22 o 
  -2   7  10        1.44        1.80      1.41 o 
  -1   7  10        2.37        1.11      1.66 o 
   0   7  10        4.65        3.76      1.76 o 
   1   7  10        1.19        1.35      1.68 o 
   2   7  10        1.30       -0.04      1.48 o 
   3   7  10        5.14        4.23      2.04 o 
   4   7  10        3.07        2.23      1.97 o 
   5   7  10        2.96        4.05      2.29 o 
   6   7  10       16.82       16.11      3.31 o 
 -12   8  10       29.15       39.41      4.74 o 
 -11   8  10        2.08       -0.14      1.47 o 
 -10   8  10        3.20        4.29      2.56 o 
  -9   8  10        2.93        2.09      2.04 o 
  -8   8  10        6.16        9.05      2.81 o 
  -7   8  10        3.10        2.33      1.93 o 
  -6   8  10        8.16        7.60      2.28 o 
  -5   8  10        0.07        0.77      1.43 o 
  -4   8  10       26.62       26.27      3.24 o 
  -3   8  10        0.90       -0.50      1.34 o 
  -2   8  10       21.23       22.24      3.65 o 
  -1   8  10       17.90       15.62      3.17 o 
   0   8  10        0.17       -1.61      1.61 o 
   1   8  10        1.35        1.42      1.65 o 
   2   8  10        0.84        0.87      1.75 o 
   3   8  10        9.05        8.65      2.47 o 
   4   8  10        1.85       -0.19      1.84 o 
   5   8  10        0.85       -0.37      1.95 o 
 -11   9  10        9.96        8.42      2.62 o 
 -10   9  10        4.53        3.92      1.85 o 
  -9   9  10        5.79        5.72      2.60 o 
  -8   9  10        3.52        4.22      2.51 o 
  -7   9  10        2.90        4.93      2.45 o 
  -6   9  10        1.62       -0.73      1.82 o 
  -5   9  10      105.36      106.99      5.63 o 
  -4   9  10       35.96       36.24      3.89 o 
  -3   9  10        1.36        2.40      1.99 o 
  -2   9  10        0.54       -0.12      1.79 o 
  -1   9  10        0.47       -0.46      1.78 o 
   0   9  10       10.18       11.57      3.06 o 
   1   9  10       10.68       12.67      3.23 o 
   2   9  10       10.59       17.70      3.83 o 
   3   9  10        9.32       15.42      3.35 o 
   4   9  10       16.69       16.17      3.27 o 
  -9  10  10        2.08        2.23      2.06 o 
  -8  10  10        3.44        1.12      2.12 o 
  -7  10  10       12.76       16.67      3.57 o 
  -6  10  10        6.38        6.37      2.50 o 
  -5  10  10        4.65        3.02      2.23 o 
  -4  10  10       14.50       16.39      3.36 o 
  -3  10  10        6.61        6.58      2.67 o 
  -2  10  10       22.12       21.78      4.04 o 
  -1  10  10       11.97        9.84      3.18 o 
   0  10  10        0.91        2.18      2.25 o 
   1  10  10        1.51        1.98      2.41 o 
   2  10  10        0.99        1.58      2.64 o 
  -7  11  10        1.80        2.41      2.29 o 
  -6  11  10        6.13        6.29      2.85 o 
  -5  11  10       12.33       12.08      3.88 o 
  -4  11  10        2.74        9.45      3.41 o 
  -3  11  10       12.69       11.77      3.18 o 
  -2  11  10       10.43       10.53      2.76 o 
  -1  11  10       47.15       57.25      6.13 o 
   0  11  10        9.91       14.42      3.58 o 
 -15   0  11        2.17        5.22      4.64 o 
 -13   0  11       13.23       17.36      4.49 o 
 -11   0  11        2.72        3.33      2.46 o 
  -9   0  11        0.02       -0.42      1.81 o 
  -7   0  11      101.09      102.72      5.22 o 
  -5   0  11      578.46      568.47     13.53 o 
  -3   0  11      543.56      541.50     13.61 o 
  -1   0  11      658.52      722.28     16.29 o 
   1   0  11       71.59       74.02      6.04 o 
   3   0  11       41.98       37.41      5.20 o 
   5   0  11       58.64       73.01     10.72 o 
   7   0  11        0.89       -1.74      3.19 o 
 -15   1  11        0.03       -0.58      2.76 o 
 -14   1  11       18.45       17.31      3.75 o 
 -13   1  11       44.16       47.14      5.19 o 
 -12   1  11        0.10       -1.50      1.58 o 
 -11   1  11       56.96       50.53      4.05 o 
 -10   1  11       49.34       40.77      4.81 o 
  -9   1  11        0.22        0.67      1.20 o 
  -8   1  11        1.24       -0.01      1.04 o 
  -7   1  11       79.78       84.83      3.53 o 
  -6   1  11       31.16       27.75      2.35 o 
  -5   1  11      407.63      415.63      7.17 o 
  -4   1  11       23.76       27.15      2.27 o 
  -3   1  11      223.99      220.20      6.31 o 
  -2   1  11      195.01      194.16      7.19 o 
  -1   1  11      432.16      442.01      9.49 o 
   0   1  11        4.99        2.35      1.63 o 
   1   1  11       14.98       12.27      2.31 o 
   2   1  11       70.09       69.24      4.29 o 
   3   1  11        5.12        4.65      1.98 o 
   4   1  11       17.03       16.37      3.35 o 
   5   1  11       10.70       11.65      3.67 o 
   6   1  11       21.26       22.68      5.02 o 
   7   1  11        7.05        7.37      4.93 o 
 -15   2  11        2.29        4.64      3.48 o 
 -14   2  11        0.10       -1.41      2.10 o 
 -13   2  11        8.01        5.40      2.67 o 
 -12   2  11        0.41        0.07      2.03 o 
 -11   2  11        6.35        7.37      2.23 o 
 -10   2  11        0.08        0.17      1.26 o 
  -9   2  11        3.06        1.66      1.34 o 
  -8   2  11        9.92        9.61      2.02 o 
  -7   2  11      118.97      108.31      4.58 o 
  -6   2  11      158.77      136.24      5.05 o 
  -5   2  11      266.86      273.47      5.99 o 
  -4   2  11       94.45       83.08      3.46 o 
  -3   2  11      110.43      108.87      3.93 o 
  -2   2  11       18.81       15.20      2.01 o 
  -1   2  11      479.97      507.98      9.73 o 
   0   2  11        9.72       12.56      2.33 o 
   1   2  11        1.62        1.24      1.47 o 
   2   2  11       27.23       27.60      3.17 o 
   3   2  11      141.36      147.21      7.71 o 
   4   2  11       27.59       25.51      3.92 o 
   5   2  11       31.87       37.22      4.85 o 
   6   2  11        2.15       -1.33      2.36 o 
   7   2  11        2.52        2.43      2.43 o 
 -15   3  11        7.65       12.48      3.75 o 
 -14   3  11        1.49        2.45      2.76 o 
 -13   3  11        0.10       -0.87      2.17 o 
 -12   3  11       18.33       12.34      3.17 o 
 -11   3  11        5.23        3.95      1.74 o 
 -10   3  11       25.52       27.24      3.18 o 
  -9   3  11        0.22       -0.69      1.34 o 
  -8   3  11      505.79      499.39     17.27 o 
  -7   3  11       15.21       15.09      2.41 o 
  -6   3  11        3.58        5.45      1.63 o 
  -5   3  11       40.00       39.87      3.20 o 
  -4   3  11       89.78      101.64      3.84 o 
  -3   3  11        0.12       -0.29      0.96 o 
  -2   3  11       42.72       41.18      2.54 o 
  -1   3  11        0.06       -0.48      1.12 o 
   0   3  11       92.31       83.10      3.80 o 
   1   3  11       80.05       70.13      4.20 o 
   2   3  11       72.26       73.04      5.24 o 
   3   3  11        4.37        0.37      1.92 o 
   4   3  11        9.38        8.68      2.80 o 
   5   3  11       33.02       37.75      4.96 o 
   6   3  11        2.73        5.19      2.93 o 
   7   3  11        7.45        7.62      3.90 o 
 -14   4  11        5.59        9.58      3.23 o 
 -13   4  11       21.28       20.94      4.12 o 
 -12   4  11        0.00       -1.39      1.71 o 
 -11   4  11        0.98        1.14      1.99 o 
 -10   4  11        4.99        8.21      2.27 o 
  -9   4  11       54.43       48.90      3.98 o 
  -8   4  11       91.62       92.12      4.67 o 
  -7   4  11       33.10       31.85      3.29 o 
  -6   4  11       31.56       35.22      3.26 o 
  -5   4  11        0.92        3.23      1.47 o 
  -4   4  11       30.23       37.68      3.19 o 
  -3   4  11        1.40        2.23      1.28 o 
  -2   4  11       36.63       31.83      2.73 o 
  -1   4  11        3.52        2.59      1.34 o 
   0   4  11      117.88       98.50      4.18 o 
   1   4  11       15.77       15.21      2.55 o 
   2   4  11      138.95      157.99      7.47 o 
   3   4  11       11.18       14.85      3.26 o 
   4   4  11        0.99        0.25      1.90 o 
   5   4  11        1.47       -1.12      2.26 o 
   6   4  11       10.99       16.14      3.78 o 
 -14   5  11        0.20       -1.64      3.05 o 
 -13   5  11        2.52        3.10      2.08 o 
 -12   5  11        0.00        0.18      1.91 o 
 -11   5  11       85.32       95.56      8.62 o 
 -10   5  11      200.49      220.82     10.05 o 
  -9   5  11       13.80        9.72      2.38 o 
  -8   5  11        0.02       -1.37      1.37 o 
  -7   5  11        0.21       -0.78      1.34 o 
  -6   5  11       16.17       20.85      2.84 o 
  -5   5  11        0.01       -0.17      1.16 o 
  -4   5  11        4.64        2.73      1.52 o 
  -3   5  11        1.26        1.92      1.35 o 
  -2   5  11       82.62       74.55      3.67 o 
  -1   5  11      147.90      137.99      4.83 o 
   0   5  11       52.67       45.89      3.84 o 
   1   5  11        7.27        5.31      1.99 o 
   2   5  11       60.59       56.84      4.48 o 
   3   5  11       27.77       25.43      3.41 o 
   4   5  11        8.37       10.81      3.02 o 
   5   5  11        4.86        3.74      2.56 o 
   6   5  11        2.11        1.70      2.37 o 
 -13   6  11        7.76        7.35      2.66 o 
 -12   6  11       18.14       15.93      3.19 o 
 -11   6  11       43.78       41.53      5.18 o 
 -10   6  11      135.90      146.27      7.69 o 
  -9   6  11       14.58       13.71      3.06 o 
  -8   6  11       43.38       52.02      4.32 o 
  -7   6  11       11.52       10.62      2.38 o 
  -6   6  11       22.62       17.10      2.79 o 
  -5   6  11       32.27       31.41      3.38 o 
  -4   6  11        0.99        1.71      1.45 o 
  -3   6  11       65.49       55.37      4.02 o 
  -2   6  11       18.90       11.99      2.19 o 
  -1   6  11        0.70        0.71      1.61 o 
   0   6  11        1.56        1.47      1.60 o 
   1   6  11       68.68       68.84      5.02 o 
   2   6  11        4.67        6.12      2.17 o 
   3   6  11        6.12        6.91      2.32 o 
   4   6  11        1.12       -0.52      1.70 o 
   5   6  11        0.17       -1.96      2.06 o 
 -12   7  11        5.08        6.26      2.59 o 
 -11   7  11        1.25        1.20      2.54 o 
 -10   7  11        2.16        1.83      2.16 o 
  -9   7  11        2.42        2.54      2.10 o 
  -8   7  11       20.92       18.58      3.55 o 
  -7   7  11       22.40       17.91      2.87 o 
  -6   7  11       44.14       42.43      4.05 o 
  -5   7  11       10.60       10.73      2.38 o 
  -4   7  11      111.22      106.66      5.24 o 
  -3   7  11        1.57        3.92      1.77 o 
  -2   7  11       13.50        7.42      2.39 o 
  -1   7  11       15.11       12.75      2.92 o 
   0   7  11        4.38        4.01      1.95 o 
   1   7  11        9.85        7.30      2.27 o 
   2   7  11        5.75        5.58      2.19 o 
   3   7  11        0.01        0.14      1.70 o 
   4   7  11        1.05        0.90      1.93 o 
   5   7  11       32.07       39.08      4.70 o 
 -11   8  11        3.13        4.47      1.81 o 
 -10   8  11       10.45       11.80      3.35 o 
  -9   8  11        1.86        0.30      2.00 o 
  -8   8  11       24.72       28.59      4.28 o 
  -7   8  11        0.94       -0.97      1.75 o 
  -6   8  11       20.25       22.19      3.29 o 
  -5   8  11       33.25       31.35      3.69 o 
  -4   8  11        2.71        2.31      1.78 o 
  -3   8  11        0.19        0.61      1.52 o 
  -2   8  11       54.57       65.24      5.61 o 
  -1   8  11        2.84        4.00      2.17 o 
   0   8  11        0.47        2.07      1.98 o 
   1   8  11       10.65       18.22      3.77 o 
   2   8  11       28.03       35.80      4.27 o 
   3   8  11        0.51        0.93      1.97 o 
   4   8  11        1.27        1.07      1.99 o 
 -10   9  11        0.46       -0.76      1.99 o 
  -9   9  11        4.99        3.95      2.42 o 
  -8   9  11        0.00       -0.71      1.96 o 
  -7   9  11        1.68        0.63      2.20 o 
  -6   9  11        4.44        3.73      2.29 o 
  -5   9  11       16.87       18.20      3.05 o 
  -4   9  11       16.82       12.81      2.78 o 
  -3   9  11        0.39        0.51      1.85 o 
  -2   9  11        1.14        1.23      1.92 o 
  -1   9  11        9.19        7.88      2.93 o 
   0   9  11       18.40       16.50      3.58 o 
   1   9  11        0.17        0.21      2.33 o 
   2   9  11       18.75       31.53      4.89 o 
   3   9  11       22.98       30.87      4.91 o 
  -8  10  11       20.84       20.53      3.97 o 
  -7  10  11        2.08        3.13      2.06 o 
  -6  10  11       13.87       18.12      3.53 o 
  -5  10  11        7.07        8.87      2.95 o 
  -4  10  11        0.06       -0.13      2.00 o 
  -3  10  11        0.92        4.18      2.34 o 
  -2  10  11        6.15        6.94      2.91 o 
  -1  10  11        0.60        0.12      2.13 o 
   0  10  11        0.42       -0.74      2.22 o 
   1  10  11        6.55        5.52      2.83 o 
  -5  11  11        1.24        2.89      2.84 o 
  -4  11  11        3.56        6.52      3.28 o 
  -3  11  11       10.09       15.61      3.65 o 
 -14   0  12        1.46        2.90      4.93 o 
 -12   0  12        0.01        1.88      2.66 o 
 -10   0  12      164.26      176.34     11.59 o 
  -8   0  12      550.67      620.60     26.22 o 
  -6   0  12       29.71       24.72      4.17 o 
  -4   0  12     4388.89     4894.31    193.54 o 
  -2   0  12        7.04        6.32      2.97 o 
   0   0  12      293.50      306.18     11.56 o 
   2   0  12       51.66       56.12      6.15 o 
   4   0  12        0.72        1.45      4.06 o 
   6   0  12        3.48        0.29      3.77 o 
 -15   1  12        4.62        6.49      4.35 o 
 -14   1  12       19.48       15.93      3.85 o 
 -13   1  12        0.03        0.84      1.99 o 
 -12   1  12       30.87       30.75      3.72 o 
 -11   1  12      240.13      257.32      7.97 o 
 -10   1  12        3.08        2.54      1.70 o 
  -9   1  12       97.78      110.31      6.20 o 
  -8   1  12        2.34        2.18      1.54 o 
  -7   1  12       70.37       65.20      3.92 o 
  -6   1  12        8.25        6.08      1.87 o 
  -5   1  12      729.01      738.82     16.06 o 
  -4   1  12        9.85       11.09      2.34 o 
  -3   1  12        4.30        5.85      2.04 o 
  -2   1  12      112.70      101.32      4.92 o 
  -1   1  12      220.23      238.59      7.20 o 
   0   1  12       16.71       14.95      2.57 o 
   1   1  12       44.83       43.94      3.84 o 
   2   1  12       32.40       38.20      3.83 o 
   3   1  12       69.53       71.43      5.74 o 
   4   1  12       64.33       70.53      6.04 o 
   5   1  12       10.48       12.95      4.24 o 
   6   1  12        6.72        5.67      2.97 o 
 -14   2  12        1.38        0.77      2.68 o 
 -13   2  12        0.02        0.69      2.28 o 
 -12   2  12        3.23        2.58      2.05 o 
 -11   2  12       25.39       23.39      3.78 o 
 -10   2  12        0.32        0.69      1.82 o 
  -9   2  12        6.53        3.56      1.70 o 
  -8   2  12       61.23       63.80      3.99 o 
  -7   2  12      154.60      154.73      9.07 o 
  -6   2  12      539.41      578.22     11.52 o 
  -5   2  12      272.25      270.19      7.46 o 
  -4   2  12       53.70       51.70      3.65 o 
  -3   2  12      144.75      145.63      5.59 o 
  -2   2  12        8.48        4.98      1.91 o 
  -1   2  12      617.79      671.72     11.87 o 
   0   2  12      225.82      233.59      7.23 o 
   1   2  12       41.89       39.17      3.72 o 
   2   2  12        9.12        8.76      2.73 o 
   3   2  12        4.14        5.62      2.46 o 
   4   2  12       22.54       28.51      4.46 o 
   5   2  12        1.67        3.38      3.05 o 
   6   2  12        6.85       10.78      4.07 o 
 -14   3  12       15.99       21.10      5.02 o 
 -13   3  12        8.79        3.48      3.28 o 
 -12   3  12       13.92       13.62      4.08 o 
 -11   3  12        9.25        5.83      2.51 o 
 -10   3  12       30.75       27.32      3.38 o 
  -9   3  12      217.70      202.15      7.76 o 
  -8   3  12       46.13       59.69      4.18 o 
  -7   3  12        0.24       -1.28      1.28 o 
  -6   3  12        2.99        0.83      1.41 o 
  -5   3  12        0.04        0.20      1.35 o 
  -4   3  12        5.70        5.61      1.54 o 
  -3   3  12       20.81       16.37      2.18 o 
  -2   3  12        2.11       -0.01      1.38 o 
  -1   3  12       66.01       68.43      4.24 o 
   0   3  12        8.86        7.73      2.14 o 
   1   3  12       93.81       84.77      9.87 o 
   2   3  12       64.32       53.47      5.18 o 
   3   3  12       19.59       21.96      3.84 o 
   4   3  12       25.36       30.77      4.59 o 
   5   3  12        0.72        1.62      2.39 o 
   6   3  12       22.26       22.07      5.28 o 
 -14   4  12        3.31        5.22      3.48 o 
 -13   4  12        0.10       -0.43      3.07 o 
 -12   4  12       25.37       23.19      5.02 o 
 -11   4  12       15.31       12.87      3.78 o 
 -10   4  12       96.93      101.50      6.57 o 
  -9   4  12      195.85      208.41      8.20 o 
  -8   4  12      212.00      226.30      7.57 o 
  -7   4  12        0.01        0.72      1.54 o 
  -6   4  12      242.50      236.44      7.20 o 
  -5   4  12        8.77        6.82      1.92 o 
  -4   4  12       12.04        8.58      2.00 o 
  -3   4  12       20.08       14.88      2.08 o 
  -2   4  12        2.02        2.04      1.39 o 
  -1   4  12        0.36        0.00      1.20 o 
   0   4  12        0.53       -0.33      1.45 o 
   1   4  12      106.91      105.60      6.27 o 
   2   4  12      119.24      135.50      7.35 o 
   3   4  12        0.01        1.06      2.27 o 
   4   4  12       22.38       24.72      4.34 o 
   5   4  12        7.70        3.33      2.45 o 
   6   4  12        0.35       -1.09      2.23 o 
 -13   5  12        0.03       -0.22      2.84 o 
 -12   5  12        0.45       -0.20      2.26 o 
 -11   5  12        3.92        4.66      2.58 o 
 -10   5  12       24.37       26.66      4.22 o 
  -9   5  12        0.03        0.69      1.69 o 
  -8   5  12        4.84        5.86      2.02 o 
  -7   5  12        5.68        4.20      1.84 o 
  -6   5  12      486.87      474.92     10.50 o 
  -5   5  12       15.53       14.39      2.48 o 
  -4   5  12        6.09        5.17      1.71 o 
  -3   5  12        1.46        0.89      1.32 o 
  -2   5  12       74.36       64.42      3.77 o 
  -1   5  12        8.44        6.46      1.83 o 
   0   5  12       49.57       47.93      4.14 o 
   1   5  12        0.09        0.12      1.83 o 
   2   5  12       16.98       16.90      3.44 o 
   3   5  12       14.47       17.55      3.80 o 
   4   5  12       13.95       12.92      3.63 o 
   5   5  12        1.58        1.58      2.24 o 
 -13   6  12        1.34        2.12      2.19 o 
 -12   6  12       14.24       14.11      2.86 o 
 -11   6  12       71.79       76.51      6.54 o 
 -10   6  12        0.29       -0.35      1.92 o 
  -9   6  12       19.16       23.92      3.89 o 
  -8   6  12       57.62       57.16      4.59 o 
  -7   6  12        3.58        2.88      1.91 o 
  -6   6  12        0.00        0.23      1.57 o 
  -5   6  12        3.70        2.44      1.66 o 
  -4   6  12        1.43        1.61      1.54 o 
  -3   6  12       27.50       23.81      3.08 o 
  -2   6  12       21.73       18.44      2.78 o 
  -1   6  12       50.46       48.47      4.95 o 
   0   6  12       16.21       15.70      2.89 o 
   1   6  12        9.13        7.13      2.19 o 
   2   6  12       10.56        8.66      2.52 o 
   3   6  12        1.72        0.51      2.23 o 
   4   6  12       28.91       33.51      4.78 o 
 -12   7  12        0.02        0.86      2.46 o 
 -11   7  12        9.84       13.17      3.23 o 
 -10   7  12        2.02        0.70      2.17 o 
  -9   7  12        8.90        8.63      2.83 o 
  -8   7  12        4.32        1.48      1.71 o 
  -7   7  12        4.33        4.48      1.96 o 
  -6   7  12        4.50        6.43      2.20 o 
  -5   7  12       12.44       11.18      2.60 o 
  -4   7  12        0.02       -0.38      1.68 o 
  -3   7  12      148.94      149.71      6.59 o 
  -2   7  12        0.01        1.06      1.82 o 
  -1   7  12        0.19        0.97      1.84 o 
   0   7  12       14.01       14.67      3.34 o 
   1   7  12       27.25       30.88      3.87 o 
   2   7  12        0.44       -0.21      1.71 o 
   3   7  12       18.16       15.52      3.20 o 
   4   7  12       29.06       44.15      5.74 o 
 -11   8  12       17.63       16.67      3.88 o 
 -10   8  12        0.05        0.83      2.14 o 
  -9   8  12        5.67        6.86      2.89 o 
  -8   8  12        1.08        3.34      2.44 o 
  -7   8  12        1.90        0.94      1.95 o 
  -6   8  12        8.12        6.21      2.34 o 
  -5   8  12       11.51       10.04      2.48 o 
  -4   8  12       11.55        8.06      2.35 o 
  -3   8  12        1.46        1.18      1.93 o 
  -2   8  12        4.94        6.24      2.54 o 
  -1   8  12       12.09       10.61      2.98 o 
   0   8  12        0.11        1.62      2.23 o 
   1   8  12        1.47        1.59      2.17 o 
   2   8  12        0.92        0.94      1.86 o 
   3   8  12        1.29        2.03      2.28 o 
  -9   9  12        0.00       -0.54      1.95 o 
  -8   9  12        0.37        0.18      2.17 o 
  -7   9  12        0.03        0.04      2.00 o 
  -6   9  12        0.19        1.45      2.05 o 
  -5   9  12       32.70       33.31      4.03 o 
  -4   9  12        1.26        0.40      2.10 o 
  -3   9  12        0.02       -0.45      2.03 o 
  -2   9  12        0.52       -0.09      2.25 o 
  -1   9  12        0.06        0.84      2.21 o 
   0   9  12        1.05        1.63      2.31 o 
   1   9  12        0.31       -0.76      2.00 o 
  -7  10  12        0.00        0.21      1.99 o 
  -6  10  12        0.09       -1.86      1.86 o 
  -5  10  12       24.23       38.98      5.30 o 
  -4  10  12        0.00       -0.11      1.91 o 
  -3  10  12        1.78        4.24      2.35 o 
  -2  10  12        2.72        2.98      2.01 o 
  -1  10  12        8.46       13.07      3.40 o 
 -13   0  13        1.21        1.46      2.92 o 
 -11   0  13       10.30       11.97      3.79 o 
  -9   0  13       27.79       24.34      6.37 o 
  -7   0  13      206.12      213.50      9.40 o 
  -5   0  13        9.67        4.80      2.76 o 
  -3   0  13     2397.84     2673.88     37.66 o 
  -1   0  13        0.26        1.01      2.35 o 
   1   0  13      269.49      277.55     12.07 o 
   3   0  13        4.09       -2.03      3.77 o 
   5   0  13        6.14        6.95      4.35 o 
 -14   1  13       56.28       58.84      6.08 o 
 -13   1  13        8.87        7.21      2.98 o 
 -12   1  13       35.16       35.76      4.50 o 
 -11   1  13       71.44       67.00      5.51 o 
 -10   1  13       88.19       82.78      5.46 o 
  -9   1  13        7.36        7.13      2.39 o 
  -8   1  13       22.53       18.12      3.12 o 
  -7   1  13       86.41       86.39      5.33 o 
  -6   1  13       43.08       50.31      3.82 o 
  -5   1  13       41.78       46.74      3.83 o 
  -4   1  13       10.19        6.51      2.14 o 
  -3   1  13        2.32        1.67      1.89 o 
  -2   1  13       65.53       66.05      4.38 o 
  -1   1  13       25.71       20.13      3.03 o 
   0   1  13        0.05       -0.33      1.59 o 
   1   1  13        0.00       -1.38      1.38 o 
   2   1  13       25.03       29.99      3.64 o 
   3   1  13       11.28       13.98      3.61 o 
   4   1  13       18.72       21.93      5.15 o 
   5   1  13        2.94        0.84      3.33 o 
 -14   2  13        1.60        2.32      3.48 o 
 -13   2  13        0.38        0.87      3.07 o 
 -12   2  13       17.44       20.17      3.79 o 
 -11   2  13      129.76      147.18      7.46 o 
 -10   2  13        3.49        1.31      1.95 o 
  -9   2  13        4.48        5.26      2.00 o 
  -8   2  13       13.09       12.28      2.36 o 
  -7   2  13      433.59      425.87     12.56 o 
  -6   2  13      458.65      471.00     11.86 o 
  -5   2  13       47.85       46.99      3.73 o 
  -4   2  13        0.44       -0.85      1.37 o 
  -3   2  13        6.02        4.29      1.90 o 
  -2   2  13      112.38      110.52      5.28 o 
  -1   2  13      231.26      245.99      7.75 o 
   0   2  13       33.20       28.31      3.58 o 
   1   2  13       12.66       13.39      2.75 o 
   2   2  13        7.01        6.53      2.76 o 
   3   2  13       11.83       12.03      3.32 o 
   4   2  13       11.59       11.20      3.29 o 
   5   2  13        0.18       -0.85      2.57 o 
 -14   3  13        0.89        3.97      3.48 o 
 -13   3  13       62.11       67.43      7.78 o 
 -12   3  13        0.54       -2.09      2.55 o 
 -11   3  13        2.74        4.63      2.45 o 
 -10   3  13        0.42        0.04      1.61 o 
  -9   3  13       97.95       89.94      5.27 o 
  -8   3  13      255.87      257.58     13.42 o 
  -7   3  13       36.86       36.34      3.58 o 
  -6   3  13       24.53       26.89      3.14 o 
  -5   3  13       10.20       10.90      2.68 o 
  -4   3  13       64.91       62.67      5.01 o 
  -3   3  13        1.54        0.36      1.45 o 
  -2   3  13       26.31       23.20      3.06 o 
  -1   3  13       71.43       75.95      4.75 o 
   0   3  13        2.40        1.74      1.84 o 
   1   3  13        2.47        2.06      2.17 o 
   2   3  13       13.56       11.52      3.32 o 
   3   3  13        0.83       -1.61      1.85 o 
   4   3  13       16.78       17.88      3.97 o 
   5   3  13        0.01       -0.12      2.38 o 
 -13   4  13        0.51        0.05      2.99 o 
 -12   4  13        2.96        8.40      3.89 o 
 -11   4  13        9.51       10.39      2.71 o 
 -10   4  13       60.43       62.78      4.77 o 
  -9   4  13       73.50       72.69      4.74 o 
  -8   4  13      125.14      114.01      5.57 o 
  -7   4  13       14.36       15.67      2.69 o 
  -6   4  13       16.19       13.55      2.44 o 
  -5   4  13       25.50       26.15      3.08 o 
  -4   4  13       15.90       13.35      2.42 o 
  -3   4  13        2.06       -1.25      1.52 o 
  -2   4  13        7.01        5.22      2.03 o 
  -1   4  13       21.57       14.50      2.68 o 
   0   4  13       30.48       27.63      4.16 o 
   1   4  13       35.87       43.20      5.01 o 
   2   4  13       17.62       18.68      3.84 o 
   3   4  13       19.27       15.87      3.74 o 
   4   4  13        2.29        4.52      2.76 o 
 -13   5  13       17.90       19.50      5.22 o 
 -12   5  13        0.84        1.07      2.44 o 
 -11   5  13       30.84       34.97      4.85 o 
 -10   5  13        0.01        1.85      1.96 o 
  -9   5  13        4.41        5.06      2.20 o 
  -8   5  13       12.20       10.35      2.56 o 
  -7   5  13       49.50       45.17      4.08 o 
  -6   5  13      101.95       91.47      4.92 o 
  -5   5  13        3.22        0.17      1.50 o 
  -4   5  13        2.89        2.99      1.66 o 
  -3   5  13       22.55       23.35      3.14 o 
  -2   5  13        1.09        0.49      1.38 o 
  -1   5  13       93.91       72.77      5.71 o 
   0   5  13       32.64       27.77      4.16 o 
   1   5  13       11.54       13.16      3.38 o 
   2   5  13        6.01        8.25      3.12 o 
   3   5  13       25.71       29.64      4.85 o 
   4   5  13        2.53        1.36      2.19 o 
 -12   6  13       19.22       15.49      4.01 o 
 -11   6  13       31.70       31.94      4.91 o 
 -10   6  13       20.04       21.03      3.92 o 
  -9   6  13       14.91       16.04      2.99 o 
  -8   6  13       24.62       22.80      3.36 o 
  -7   6  13        1.92        2.99      1.98 o 
  -6   6  13        4.66        5.35      2.12 o 
  -5   6  13       16.68       13.75      2.64 o 
  -4   6  13        6.14        3.11      1.87 o 
  -3   6  13        0.47       -1.03      1.47 o 
  -2   6  13       52.26       52.68      5.27 o 
  -1   6  13       13.87       11.15      3.05 o 
   0   6  13       23.00       25.12      4.13 o 
   1   6  13        3.08        1.76      2.14 o 
   2   6  13        0.15        2.69      2.21 o 
   3   6  13       15.20       13.23      3.70 o 
 -11   7  13        5.51        7.64      2.83 o 
 -10   7  13        0.03        0.79      2.10 o 
  -9   7  13        4.18        3.42      2.46 o 
  -8   7  13        1.98        0.95      1.90 o 
  -7   7  13       15.77       19.80      3.29 o 
  -6   7  13       12.48       10.92      2.70 o 
  -5   7  13        0.31       -0.45      1.62 o 
  -4   7  13       88.95       79.94      5.28 o 
  -3   7  13       11.85       17.25      3.58 o 
  -2   7  13        0.32       -0.41      1.72 o 
  -1   7  13        0.61        2.28      2.04 o 
   0   7  13        8.84        6.67      2.70 o 
   1   7  13        0.45        3.09      2.27 o 
   2   7  13        0.66       -0.05      2.12 o 
 -10   8  13        5.54        8.41      3.06 o 
  -9   8  13        0.50       -1.38      1.85 o 
  -8   8  13       10.92       13.63      3.65 o 
  -7   8  13        9.14        8.22      2.64 o 
  -6   8  13       66.11       79.97      5.61 o 
  -5   8  13        6.37        3.83      2.27 o 
  -4   8  13        0.02       -0.27      1.98 o 
  -3   8  13        4.25        3.92      2.51 o 
  -2   8  13       16.39       18.78      3.14 o 
  -1   8  13       15.13       17.78      3.82 o 
   0   8  13        2.29       -0.38      2.04 o 
   1   8  13        0.03       -0.15      2.24 o 
  -8   9  13        7.68        7.94      2.92 o 
  -7   9  13        3.02        1.15      2.27 o 
  -6   9  13        1.77        5.50      2.36 o 
  -5   9  13        0.04       -1.86      1.86 o 
  -4   9  13        0.20        2.58      2.10 o 
  -3   9  13        0.05       -0.25      1.89 o 
  -2   9  13       11.35       13.78      3.57 o 
  -1   9  13        3.15        0.29      2.27 o 
 -14   0  14        0.02       -3.77      4.93 o 
 -12   0  14       75.25       59.10      9.85 o 
 -10   0  14        0.09        0.00      3.19 o 
  -8   0  14       27.15       28.97      7.24 o 
  -6   0  14        8.02        4.93      2.76 o 
  -4   0  14      412.80      417.43     18.69 o 
  -2   0  14       17.04       19.14      4.30 o 
   0   0  14        8.14        8.68      3.58 o 
   2   0  14        0.19       -1.72      2.76 o 
   4   0  14       13.07       12.75      7.24 o 
 -14   1  14       10.39       10.08      4.40 o 
 -13   1  14       10.01        7.40      3.09 o 
 -12   1  14        0.22        1.41      2.76 o 
 -11   1  14       36.26       31.05      5.31 o 
 -10   1  14        2.43        3.07      2.51 o 
  -9   1  14        0.36       -0.57      2.14 o 
  -8   1  14      109.75      123.42      8.30 o 
  -7   1  14        6.54        5.44      2.34 o 
  -6   1  14       91.33       81.75      5.50 o 
  -5   1  14        0.46        0.62      1.71 o 
  -4   1  14       37.18       40.04      3.89 o 
  -3   1  14       26.41       24.23      3.26 o 
  -2   1  14       98.43       98.77      5.35 o 
  -1   1  14       29.43       24.29      3.34 o 
   0   1  14        1.13        2.41      1.98 o 
   1   1  14        0.08       -0.71      1.87 o 
   2   1  14        0.63       -2.17      2.17 o 
   3   1  14       14.26       14.79      3.89 o 
   4   1  14        0.04        0.00      2.10 o 
 -14   2  14        2.11        3.27      3.48 o 
 -13   2  14        0.51        1.88      2.61 o 
 -12   2  14       11.24       11.70      3.32 o 
 -11   2  14        1.11        0.52      2.10 o 
 -10   2  14       38.84       35.57      5.61 o 
  -9   2  14       63.82       65.83      5.75 o 
  -8   2  14        2.50        1.35      1.93 o 
  -7   2  14       75.03       75.16      5.48 o 
  -6   2  14      254.39      269.91      9.50 o 
  -5   2  14        6.92        7.72      2.67 o 
  -4   2  14        7.24        4.53      2.05 o 
  -3   2  14        0.59       -0.31      1.61 o 
  -2   2  14      151.66      148.51      6.37 o 
  -1   2  14       78.74       81.97      5.07 o 
   0   2  14        7.13        5.42      2.32 o 
   1   2  14        1.83        0.00      2.15 o 
   2   2  14       22.28       23.44      4.28 o 
   3   2  14        2.50        4.64      2.88 o 
   4   2  14       12.02        8.75      3.83 o 
 -13   3  14        0.96        0.72      3.28 o 
 -12   3  14        0.86        1.38      2.47 o 
 -11   3  14       32.48       33.27      4.63 o 
 -10   3  14        1.77        0.83      1.77 o 
  -9   3  14      102.08       90.22      5.04 o 
  -8   3  14       18.50       11.62      2.97 o 
  -7   3  14        0.06       -1.00      1.82 o 
  -6   3  14        2.58        0.66      1.99 o 
  -5   3  14       11.12        9.97      2.70 o 
  -4   3  14        0.94        1.30      1.92 o 
  -3   3  14        8.72        6.73      2.24 o 
  -2   3  14        0.61        0.22      1.77 o 
  -1   3  14       31.00       30.05      3.71 o 
   0   3  14       41.88       45.15      5.13 o 
   1   3  14       81.83       83.52      6.57 o 
   2   3  14        0.58       -0.92      2.10 o 
   3   3  14        0.21       -0.86      2.07 o 
   4   3  14        0.37       -2.03      2.05 o 
 -13   4  14        0.11       -1.33      2.89 o 
 -12   4  14        8.55        8.11      4.24 o 
 -11   4  14       18.68       20.07      3.99 o 
 -10   4  14        2.15       -0.95      1.72 o 
  -9   4  14       50.07       48.04      4.36 o 
  -8   4  14       30.76       26.65      3.41 o 
  -7   4  14        0.03        0.92      1.64 o 
  -6   4  14        0.63       -0.03      1.72 o 
  -5   4  14        1.12        0.70      1.97 o 
  -4   4  14        4.54        5.75      2.32 o 
  -3   4  14       12.35       11.88      3.01 o 
  -2   4  14        4.12        2.36      1.94 o 
  -1   4  14       42.40       39.76      4.07 o 
   0   4  14        4.50        6.48      2.90 o 
   1   4  14       80.74       91.38      6.80 o 
   2   4  14       32.05       31.49      4.81 o 
   3   4  14        2.23        1.21      2.43 o 
 -12   5  14        6.73        7.76      3.96 o 
 -11   5  14        8.08        7.12      2.93 o 
 -10   5  14        6.19        7.31      2.46 o 
  -9   5  14       10.64       10.04      2.58 o 
  -8   5  14        0.63       -0.58      1.56 o 
  -7   5  14        2.01        1.39      1.86 o 
  -6   5  14        2.57        3.11      1.91 o 
  -5   5  14       13.26        9.71      2.37 o 
  -4   5  14        5.03        8.20      2.67 o 
  -3   5  14       18.58       16.93      3.50 o 
  -2   5  14       19.90       18.07      3.72 o 
  -1   5  14        3.78        1.26      2.44 o 
   0   5  14        0.11        0.03      2.08 o 
   1   5  14        6.74        6.05      2.78 o 
   2   5  14        8.57        7.41      3.02 o 
   3   5  14        5.05        5.88      2.85 o 
 -12   6  14        8.53       10.00      4.20 o 
 -11   6  14       28.25       34.33      4.94 o 
 -10   6  14        6.10       10.22      3.17 o 
  -9   6  14       16.02       19.62      3.32 o 
  -8   6  14       20.32       19.23      3.25 o 
  -7   6  14       14.19       13.96      3.00 o 
  -6   6  14        2.21        2.62      1.99 o 
  -5   6  14        0.08       -0.35      1.63 o 
  -4   6  14       91.85       86.07      5.45 o 
  -3   6  14        5.59        6.21      2.70 o 
  -2   6  14        3.90        2.84      3.20 o 
  -1   6  14       13.74       14.53      4.17 o 
   0   6  14        2.93        2.38      2.41 o 
   1   6  14        3.17        3.59      2.48 o 
   2   6  14        0.59       -1.16      2.10 o 
 -10   7  14        0.09       -1.37      1.99 o 
  -9   7  14        1.34        0.34      2.07 o 
  -8   7  14        0.04        0.03      1.90 o 
  -7   7  14        2.36        3.32      2.15 o 
  -6   7  14        8.52        6.69      2.46 o 
  -5   7  14        2.56        4.89      2.31 o 
  -4   7  14        0.81        0.68      1.94 o 
  -3   7  14        6.51        5.36      2.75 o 
  -2   7  14        0.04       -1.13      1.88 o 
  -1   7  14       14.08        9.55      3.69 o 
   0   7  14        1.94        2.51      2.85 o 
   1   7  14        0.15       -0.48      2.53 o 
  -9   8  14       15.24       18.15      3.87 o 
  -8   8  14        1.90        1.19      2.03 o 
  -7   8  14        3.95        5.14      2.53 o 
  -6   8  14        0.63        1.05      2.10 o 
  -5   8  14        2.07        0.42      2.05 o 
  -4   8  14        0.84        1.97      2.10 o 
  -3   8  14        0.00        0.76      1.87 o 
  -2   8  14       13.90       16.33      3.78 o 
  -1   8  14        3.39        4.36      2.61 o 
  -6   9  14        3.21        3.82      2.32 o 
  -5   9  14        0.90        0.89      2.29 o 
  -4   9  14        0.30        1.26      2.30 o 
 -13   0  15        0.01       -1.74      3.77 o 
 -11   0  15        0.73        1.74      3.77 o 
  -9   0  15       54.09       48.67      9.27 o 
  -7   0  15       12.58       15.93      6.08 o 
  -5   0  15      348.01      348.68     13.27 o 
  -3   0  15       12.62        9.32      3.58 o 
  -1   0  15       33.37       41.00      6.14 o 
   1   0  15        0.04       -0.94      3.04 o 
   3   0  15        4.44        2.90      6.08 o 
 -13   1  15        4.71        2.17      3.13 o 
 -12   1  15        6.77        4.89      3.38 o 
 -11   1  15        1.99        1.00      2.76 o 
 -10   1  15       38.31       38.40      6.04 o 
  -9   1  15        5.34        9.42      3.69 o 
  -8   1  15        0.42        0.00      2.35 o 
  -7   1  15       22.27       22.05      3.72 o 
  -6   1  15       40.12       32.68      4.45 o 
  -5   1  15        0.00        0.17      1.82 o 
  -4   1  15       38.35       39.03      4.01 o 
  -3   1  15        8.43        7.04      2.37 o 
  -2   1  15        3.00        3.39      2.08 o 
  -1   1  15        6.74        3.86      2.19 o 
   0   1  15        0.02       -1.00      1.97 o 
   1   1  15        0.93        1.28      2.20 o 
   2   1  15        0.04        0.05      2.83 o 
   3   1  15        4.52        5.07      4.30 o 
 -13   2  15        0.51        1.59      3.69 o 
 -12   2  15        9.85       10.57      4.08 o 
 -11   2  15       20.34       22.65      5.07 o 
 -10   2  15        1.52        0.91      2.64 o 
  -9   2  15        1.16        0.44      2.55 o 
  -8   2  15       21.20       16.02      3.42 o 
  -7   2  15       31.73       24.86      3.90 o 
  -6   2  15      113.28      121.05      6.94 o 
  -5   2  15        0.15       -0.92      1.92 o 
  -4   2  15        2.26       -0.18      1.59 o 
  -3   2  15       24.35       26.68      3.57 o 
  -2   2  15      106.08      113.32      6.01 o 
  -1   2  15       37.74       37.08      4.19 o 
   0   2  15        0.01       -1.77      1.77 o 
   1   2  15        0.01       -0.67      2.71 o 
   2   2  15        6.05        5.41      3.34 o 
   3   2  15        1.03        1.27      2.70 o 
 -13   3  15        4.43        3.85      3.55 o 
 -12   3  15        1.23        3.09      2.92 o 
 -11   3  15       11.71       16.09      4.70 o 
 -10   3  15        4.61        1.53      3.05 o 
  -9   3  15        0.01        0.28      2.12 o 
  -8   3  15        7.89        7.10      2.63 o 
  -7   3  15       34.26       42.05      4.86 o 
  -6   3  15        2.94        2.41      2.34 o 
  -5   3  15        0.16        0.83      2.16 o 
  -4   3  15        8.35       10.04      3.15 o 
  -3   3  15        6.02        8.82      2.44 o 
  -2   3  15        0.01       -1.59      1.77 o 
  -1   3  15        8.00        7.76      2.55 o 
   0   3  15        9.80        5.83      3.17 o 
   1   3  15        0.01       -2.38      2.38 o 
   2   3  15        0.00       -0.14      2.20 o 
 -12   4  15       11.57       16.06      4.94 o 
 -11   4  15       13.80       14.09      3.67 o 
 -10   4  15       23.13       25.58      3.62 o 
  -9   4  15       20.44       19.62      3.71 o 
  -8   4  15        0.00       -1.86      1.86 o 
  -7   4  15       29.83       25.51      4.23 o 
  -6   4  15       16.35       13.10      3.22 o 
  -5   4  15       52.35       53.03      5.40 o 
  -4   4  15       29.81       34.69      4.68 o 
  -3   4  15       17.52       16.97      3.61 o 
  -2   4  15        0.40        1.31      2.30 o 
  -1   4  15        7.83        6.36      3.11 o 
   0   4  15       45.56       49.65      5.78 o 
   1   4  15       64.65       62.13      6.18 o 
   2   4  15        3.96        7.96      3.18 o 
 -12   5  15        2.19        4.35      4.64 o 
 -11   5  15        0.05        1.02      2.61 o 
 -10   5  15        0.02        1.39      2.01 o 
  -9   5  15        1.21        0.03      1.94 o 
  -8   5  15        5.79        6.09      2.42 o 
  -7   5  15       61.17       57.59      5.68 o 
  -6   5  15       15.41        9.50      2.97 o 
  -5   5  15        5.80        4.75      2.65 o 
  -4   5  15        0.17        0.40      2.16 o 
  -3   5  15        9.59        9.70      3.22 o 
  -2   5  15        0.50       -2.05      2.64 o 
  -1   5  15        4.84        5.50      3.48 o 
   0   5  15        0.34       -1.12      1.72 o 
   1   5  15       11.55       11.16      3.22 o 
 -11   6  15        0.04       -0.28      2.85 o 
 -10   6  15        0.08       -0.81      2.17 o 
  -9   6  15        3.32        4.50      2.41 o 
  -8   6  15       12.81       17.37      3.28 o 
  -7   6  15        3.90        3.28      2.08 o 
  -6   6  15        6.90        9.53      3.06 o 
  -5   6  15        7.23        8.43      3.15 o 
  -4   6  15        1.30        2.70      2.48 o 
  -3   6  15        3.26        3.32      3.58 o 
  -2   6  15        2.71        0.72      3.48 o 
  -1   6  15        4.48        2.79      2.64 o 
   0   6  15        2.82        5.69      3.32 o 
  -9   7  15        4.39        5.31      2.42 o 
  -8   7  15        1.22        1.54      2.14 o 
  -7   7  15        0.00       -1.93      1.93 o 
  -6   7  15        1.54        4.40      2.40 o 
  -5   7  15        8.21       10.43      2.87 o 
  -4   7  15       22.30       17.45      5.20 o 
  -3   7  15        2.92        5.98      4.20 o 
  -2   7  15        2.97        3.19      2.94 o 
  -1   7  15        1.86        2.37      3.02 o 
  -7   8  15        1.58       -0.42      2.01 o 
  -6   8  15        1.14       -1.10      1.85 o 
  -5   8  15        0.32        1.94      2.93 o 
  -4   8  15        2.42       -0.21      2.38 o 
 -12   0  16        2.39        3.48      4.93 o 
 -10   0  16        0.94        0.00      4.35 o 
  -8   0  16       18.62       22.02      7.24 o 
  -6   0  16        1.14        1.62      2.76 o 
  -4   0  16       37.94       24.78      5.02 o 
  -2   0  16        0.21       -1.12      2.78 o 
   0   0  16       40.67       53.65     10.72 o 
 -12   1  16        0.18        0.08      3.17 o 
 -11   1  16        6.26        5.29      3.75 o 
 -10   1  16        4.04        6.26      3.79 o 
  -9   1  16       16.61       22.24      5.15 o 
  -8   1  16        1.49        1.02      2.97 o 
  -7   1  16        0.29        2.05      2.31 o 
  -6   1  16        6.01        4.30      2.61 o 
  -5   1  16        0.47        0.35      2.14 o 
  -4   1  16        1.06        0.87      1.85 o 
  -3   1  16        5.71        9.32      2.57 o 
  -2   1  16        0.07        0.48      2.01 o 
  -1   1  16       21.60       25.79      4.01 o 
   0   1  16        0.05       -0.75      2.20 o 
   1   1  16        2.46        4.60      3.17 o 
 -12   2  16        3.47        2.76      3.46 o 
 -11   2  16        0.89        1.74      3.48 o 
 -10   2  16       12.96       19.86      5.02 o 
  -9   2  16        0.07       -0.54      2.85 o 
  -8   2  16        0.49        0.23      1.98 o 
  -7   2  16       30.89       29.33      4.38 o 
  -6   2  16        3.35        6.57      2.71 o 
  -5   2  16        0.40        0.73      2.20 o 
  -4   2  16       36.75       44.84      5.23 o 
  -3   2  16        4.28        5.79      2.37 o 
  -2   2  16       36.67       30.82      4.09 o 
  -1   2  16        1.47       -0.24      2.18 o 
   0   2  16        1.79        1.71      2.76 o 
   1   2  16        9.14        8.73      3.45 o 
 -12   3  16        0.64        2.79      3.81 o 
 -11   3  16        1.20        1.59      3.28 o 
 -10   3  16       32.54       31.06      5.84 o 
  -9   3  16        2.05        1.44      2.20 o 
  -8   3  16        1.98        0.96      2.20 o 
  -7   3  16        1.41        1.36      2.10 o 
  -6   3  16        0.43        4.26      2.41 o 
  -5   3  16        1.01        3.08      3.87 o 
  -4   3  16        0.03       -0.56      2.21 o 
  -3   3  16        0.01       -1.79      2.16 o 
  -2   3  16        0.57       -1.46      1.96 o 
  -1   3  16        0.02       -0.33      2.50 o 
   0   3  16        0.29        0.09      2.71 o 
   1   3  16       16.06       18.84      4.54 o 
 -11   4  16        0.82        4.44      4.08 o 
 -10   4  16        0.48        1.04      2.39 o 
  -9   4  16        9.30        9.54      3.17 o 
  -8   4  16        1.61        4.40      2.58 o 
  -7   4  16        6.47        8.19      2.93 o 
  -6   4  16       22.65       26.01      4.40 o 
  -5   4  16        0.38        3.35      2.59 o 
  -4   4  16        2.51        1.89      2.50 o 
  -3   4  16        0.37        0.49      2.17 o 
  -2   4  16        0.01        1.01      3.07 o 
  -1   4  16        3.55        4.26      3.05 o 
   0   4  16       17.10       19.68      4.31 o 
 -10   5  16        2.96        2.29      2.76 o 
  -9   5  16        0.35       -0.27      2.21 o 
  -8   5  16        0.29        1.73      2.35 o 
  -7   5  16       19.44       15.32      3.78 o 
  -6   5  16        0.00       -0.07      2.39 o 
  -5   5  16        0.07        0.59      2.44 o 
  -4   5  16        0.08        1.11      2.50 o 
  -3   5  16        0.63        1.45      2.50 o 
  -2   5  16        1.49       -1.18      2.97 o 
  -1   5  16        8.55        7.57      4.29 o 
  -9   6  16        5.34        7.60      3.50 o 
  -8   6  16        4.59        7.09      3.09 o 
  -7   6  16        5.72        8.93      3.00 o 
  -6   6  16        0.92        2.89      2.57 o 
  -5   6  16        0.01        1.00      2.58 o 
  -4   6  16        3.01        4.37      2.78 o 
  -3   6  16        0.65       -1.28      3.27 o 
  -2   6  16        1.92       -0.33      3.48 o 
  -7   7  16        0.30        0.71      2.50 o 
  -6   7  16        2.43        3.00      2.85 o 
  -5   7  16        2.87        2.27      2.92 o 
 -11   0  17        1.58        6.08      5.22 o 
  -9   0  17        6.78        5.79      5.79 o 
  -7   0  17        2.98       -0.29      3.48 o 
  -5   0  17       18.67       17.80      4.70 o 
  -3   0  17        6.87       10.02      4.29 o 
  -1   0  17       27.19       38.32      6.52 o 
 -11   1  17        1.19        3.19      3.69 o 
 -10   1  17        6.83        9.68      4.40 o 
  -9   1  17        0.37       -0.10      2.84 o 
  -8   1  17        1.29        3.96      3.05 o 
  -7   1  17       14.76       21.73      5.43 o 
  -6   1  17       24.15       27.67      4.45 o 
  -5   1  17        5.13        8.68      3.21 o 
  -4   1  17        4.55        4.55      2.44 o 
  -3   1  17       10.20       12.26      3.04 o 
  -2   1  17        0.34       -0.38      2.26 o 
  -1   1  17        2.32        2.04      2.45 o 
 -11   2  17        3.53        7.99      4.17 o 
 -10   2  17        0.46        2.27      3.46 o 
  -9   2  17        3.42        4.07      3.05 o 
  -8   2  17        1.34        1.69      3.13 o 
  -7   2  17        2.14        0.86      2.56 o 
  -6   2  17        0.01       -1.34      2.12 o 
  -5   2  17       14.51       17.04      3.90 o 
  -4   2  17        9.01       11.37      3.42 o 
  -3   2  17       48.02       62.55      5.43 o 
  -2   2  17       14.17       13.70      3.39 o 
  -1   2  17        3.11        3.96      2.74 o 
 -11   3  17        0.40        0.58      4.93 o 
 -10   3  17        0.18        3.35      3.20 o 
  -9   3  17        7.83       13.77      4.58 o 
  -8   3  17        9.01       12.87      3.40 o 
  -7   3  17        2.51        3.04      2.67 o 
  -6   3  17        6.25        8.99      3.19 o 
  -5   3  17        8.36       10.36      3.42 o 
  -4   3  17       21.68       28.29      4.60 o 
  -3   3  17        1.64        3.48      2.88 o 
  -2   3  17        0.00       -0.18      2.46 o 
  -1   3  17        0.37       -0.67      2.81 o 
 -10   4  17        0.10        1.30      3.28 o 
  -9   4  17        2.46        2.45      2.63 o 
  -8   4  17        0.08       -1.54      2.24 o 
  -7   4  17        4.11        7.14      3.10 o 
  -6   4  17       43.02       52.49      6.00 o 
  -5   4  17        0.86        2.00      2.37 o 
  -4   4  17        2.31        3.01      2.68 o 
  -3   4  17        1.95       -2.21      2.21 o 
  -2   4  17        2.44        2.90      3.89 o 
  -8   5  17        3.13        2.71      2.68 o 
  -7   5  17        1.93        2.74      2.82 o 
  -6   5  17        0.01       -0.96      2.07 o 
  -5   5  17        3.84        8.34      3.27 o 
  -4   5  17        3.86        7.72      3.40 o 
  -3   5  17        0.21       -0.29      4.35 o 
 -10   0  18        6.93       10.14      6.95 o 
  -8   0  18        7.53        9.85      6.37 o 
  -6   0  18        0.83       -1.45      3.19 o 
  -4   0  18        0.00       -1.58      2.50 o 
 -10   1  18        1.99        5.22      6.08 o 
  -9   1  18        4.14        5.90      4.04 o 
  -8   1  18        0.48        2.95      3.26 o 
  -7   1  18        6.79        7.91      4.49 o 
  -6   1  18        0.44       -0.03      2.24 o 
  -5   1  18        2.97        4.04      2.93 o 
  -4   1  18        6.62        6.13      3.23 o 
  -3   1  18        1.80       -0.24      2.29 o 
  -9   2  18        3.87        2.44      3.11 o 
  -8   2  18        0.12        0.48      2.84 o 
  -7   2  18       13.79       18.68      4.28 o 
  -6   2  18        5.16        6.34      3.02 o 
  -5   2  18       18.48       23.08      4.49 o 
  -4   2  18       22.22       28.54      4.90 o 
  -3   2  18       11.58       15.79      4.00 o 
  -8   3  18        1.68       -0.82      2.42 o 
  -7   3  18       14.09       18.79      4.13 o 
  -6   3  18        4.90        4.97      3.05 o 
  -5   3  18        0.30        0.95      2.67 o 
  -4   3  18        0.02       -1.79      2.92 o 
                                                 
